# Supplementary material for: Toward a synthetic hydrogen sensor in cyanobacteria: Functional production of an oxygen-tolerant regulatory hydrogenase in Synechocystis sp. PCC 6803
Source: Front Microbiol. 2023 Mar 22;14:1122078. doi: 10.3389/fmicb.2023.1122078 (PMC10073562; doi:10.3389/fmicb.2023.1122078)
Supplement: Supplementary file 1 [file Data_Sheet_1.ZIP]

Archive with 9 entries (9 files):
- pFO25.gb
- pFO26.gb
- pFO27.gb
- pFO28.gb
- pFO45.gb
- pFO46.gb
- pFO6.gb
- pHySe_Hox.gb
- pHySe_Hox_Hyp.gb
