# Supplementary material for: Toward a synthetic hydrogen sensor in cyanobacteria: Functional production of an oxygen-tolerant regulatory hydrogenase in Synechocystis sp. PCC 6803
Source: Front Microbiol. 2023 Mar 22;14:1122078. doi: 10.3389/fmicb.2023.1122078 (PMC10073562; doi:10.3389/fmicb.2023.1122078)
Supplement: Supplementary file 1 [file Data_Sheet_1.ZIP › pFO25.gb]

LOCUS       pFO25                  6686 bp    DNA     circular UNA 09-DEC-2022
DEFINITION  .
ACCESSION   
VERSION     
KEYWORDS    .
SOURCE      
  ORGANISM  
            .
FEATURES             Location/Qualifiers
     promoter        146..208
                     /standard_name="Ptrc1O"
     RBS             217..228
                     /standard_name="BioBrick_BBa_B0034"
     CDS             235..1707
                     /standard_name="hoxA"
     sig_peptide     <1681..1704
                     /standard_name="Strep-tag"
     regulatory      1717..1819
                     /regulatory_class="terminator"
                     /note="T0"
                     /standard_name="T0 regulatory"
     CDS             1966..2625
                     /gene="cat"
                     /codon_start=1
                     /transl_table=11
                     /product="chloramphenicol acetyltransferase"
                     /protein_id="AFV59789.1"
                     /translation="MEKKITGYTTVDISQWHRKEHFEAFQSVAQCTYNQTVQLDITAF
                     LKTVKKNKHKFYPAFIHILARLMNAHPEFRMAMKDGELVIWDSVHPCYTVFHEQTETF
                     SSLWSEYHDDFRQFLHIYSQDVACYGENLAYFPKGFIENMFFVSANPWVSFTSFDLNV
                     ANMDNFFAPVFTMGKYYTQGDKVLMPLAIQVHHAVCDGFHVGRMLNELQQYCDEWQGG
                     A"
                     /standard_name="cat CDS"
     misc_feature    2639..2884
                     /note="oriT"
                     /standard_name="oriT"
     CDS             complement(2893..3843)
                     /gene="repC"
                     /codon_start=1
                     /transl_table=11
                     /product="replication protein"
                     /protein_id="AFV59792.1"
                     /translation="MAHRSLIGGSGGMTAGCSSPPCWRGSARARGCPVVKPKNKHSLS
                     HVRHDPAHCLAPGLFRALKRGERKRSKLDVTYDYGDGKRIEFSGPEPLGADDLRILQG
                     LVAMAGPNGLVLGPEPKTEGGRQLRLFLEPKWEAVTAECHVVKGSYRALAKEIGAEVD
                     SGGALKHIQDCIERLWKVSIIAQNGRKRQGFRLLSEYASDEADGRLYVALNPLIAQAV
                     MGGGQHVRISMDEVRALDSETARLLHQRLCGWIDPGKTGKASIDTLCGYVWPSEASGS
                     TMRKRRQRVREALPELVALGWTVTEFAAGKYDITRPKAAG"
                     /standard_name="repC CDS"
     CDS             complement(3731..4570)
                     /gene="repA"
                     /codon_start=1
                     /transl_table=11
                     /product="replication protein"
                     /protein_id="AFV59791.1"
                     /translation="MATHKPINILEAFAAAPPPLDYVLPNMVAGTVGALVSPGGAGKS
                     MLALQLAAQIAGGPDLLEVGELPTGPVIYLPAEDPPTAIHHRLHALGAHLSAEERQAV
                     ADGLLIQPLIGSLPNIMAPEWFDGLKRAAEGRRLMVLDTLRRFHIEEENASGPMAQVI
                     GRMEAIAADTGCSIVFLHHASKGAAMMGAGDQQQASRGSSVLVDNIRWQSYLSSMTSA
                     EAEEWGVDDDQRRFFVRFGVSKANYGAPFADRWFRRHDGGVLKPAVLERQRKSKGVPR
                     GEA"
                     /standard_name="repA CDS"
     CDS             complement(5081..6052)
                     /gene="repB"
                     /codon_start=1
                     /transl_table=11
                     /product="replication protein"
                     /protein_id="AFV59790.1"
                     /translation="MKNDRTLQAIGRQLKAMGCERFDIGVRDATTGQMMNREWSAAEV
                     LQNTPWLKRMNAQGNDVYIRPAEQERHGLVLVDDLSEFDLDDMKAEGREPALVVETSP
                     KNYQAWVKVADAAGGELRGQIARTLASEYDADPASADSRHYGRLAGFTNRKDKHTTRA
                     GYQPWVLLRESKGKTATAGPALVQQAGQQIEQAQRQQEKARRLASLELPERQLSRHRR
                     TALDEYRSEMAGLVKRFGDDLSKCDFIAAQKLASRGRSAEEIGKAMAEASPALAERKP
                     GHEADYIERTVSKVMGLPSVQLARAELARAPAPRQRGMDRGGPDFSM"
                     /standard_name="repB CDS"
     rep_origin      6117..6567
     regulatory      6581..6685
                     /regulatory_class="terminator"
                     /note="T1"
                     /standard_name="T1 regulatory"
ORIGIN      
        1 ttaattaaag cggataacaa tttcacacag gaggccgcct aggccgcggc cgcgcgaatt
       61 cgagctcggt acccggggat cctctagagt cgacctgcag gcatgcaagc ttgcggccgc
      121 gtcgtgactg ggaaaaccct ggcgattgac aattaatcat ccggctcgta taatgtgtgg
      181 aattgtgagc ggataacaat ttcacacata ctagagaaag aggagaaata ctagatgtct
      241 gacaagcagg ccactgttct tgtcgtcgac gacgaaaccc gttcacagga tgctctccgg
      301 cgcactcttg acgaggaatt ccgtgtactg acggtcagct ccgccgacga ggcacgcgcc
      361 ttgttgctgc gccagccggt ctcggtgatc ctgtgcgatc aacgcatgcc aggcctcacg
      421 ggggtggaat ttctcaaaga ggtgcgcgag cgctggccgg aaatcgtgcg tatcgtcatc
      481 tcaggctata ccgattcgga agacatcatt gcaggggtta acgaggcggg tatctatcag
      541 tacatcctca agccctgggt accggaccat ttgatcgaca ccgtgcgcca ggcagtcgag
      601 gcacaggggc tgcagggcga tatgcatcgc cttgatctcg agttgcgcac cagcacgccg
      661 gtcttgcgcc agcgaagcag ccagaaactg gcaagtgcgc agagcgcatt caatttcgag
      721 cgcattgtgc gcgcaccggg cagcccattg gatgccgttt gcgaggtcgc cgcccgcgtg
      781 gcgcgttatg atttgccggt tatggtgctc ggcgagtccg gcaccggcaa ggagttgctg
      841 gcgcgcgcca ttcattacgc cagcccacgc gcggcgcgcg cctttgtcag cgagaactgc
      901 gctgccgtgc cggacaacct gctcgaatcc gagttgttcg ggcacaagcg cggcgccttc
      961 accggggcgt acgaagatca tgccggtctg ttccagcgcg cgaacggcgg taccattttt
     1021 ctggatgaga ttggcgatac ttcgccggcg tttcaggtca agcttctgcg cgtgctgcag
     1081 gagggggagg tgcggccagt tggctcgcca cgttggatac cggtcgatgt ccgtgtcatc
     1141 gcggccaccc actgtaacct ggaaagcgac gtccatgccg gacggttccg cgaggatctt
     1201 tattaccgga tcgctggcgt caccatttcg atgccgccgt tacgggagcg tagtggggat
     1261 ttgcagccca tcgcggccaa gctgctggag caggtggcgc aggagctggc ccgccccggt
     1321 ctgtatttcg gtggggacgc acttgcagcg atgatggcgt atccctggcc gggcaacatc
     1381 cgcgaactgc gcaatgagat ttatcgggcg gtagcgctct cctcgggcga agagattcgc
     1441 gcgcaacttt tctcgcgcaa ggtgctgcac ggtcagcccg gcaccgtcaa gcgtgggccg
     1501 catgtgcaga ctttcccgca gtcgggtacg ctgcaggagc gacttgacgc gatcgaggcg
     1561 gtggtgctga aggaggcgct cctgcgccat cgttggaaca agacccatgc ggccaaggag
     1621 ttgggtctat cgcgcgtcgg attacgtcag aagctgttgc gctttggctt ggaggagaaa
     1681 tggagccacc cgcagttcga aaaatgatac tagagtcttg gactcctgtt gatagatcca
     1741 gtaatgacct cagaactcca tctggatttg ttcagaacgc tcggttgccg ccgggcgttt
     1801 tttattggtg agaatccagg ggtccccaat aattacgatt taaattggcg aaaatgagac
     1861 gttgatcggc acgtaagagg ttccaacttt caccataatg aaataagatc actaccgggc
     1921 gtattttttg agttatcgag attttcagga gctaaggaag ctaaaatgga gaaaaaaatc
     1981 actggatata ccaccgttga tatatcccaa tggcatcgta aagaacattt tgaggcattt
     2041 cagtcagttg ctcaatgtac ctataaccag accgttcagc tggatattac ggccttttta
     2101 aagaccgtaa agaaaaataa gcacaagttt tatccggcct ttattcacat tcttgcccgc
     2161 ctgatgaatg ctcatccgga atttcgtatg gcaatgaaag acggtgagct ggtgatatgg
     2221 gatagtgttc acccttgtta caccgttttc catgagcaaa ctgaaacgtt ttcatcgctc
     2281 tggagtgaat accacgacga tttccggcag tttctacaca tatattcgca agatgtggcg
     2341 tgttacggtg aaaacctggc ctatttccct aaagggttta ttgagaatat gtttttcgtc
     2401 tcagccaatc cctgggtgag tttcaccagt tttgatttaa acgtggccaa tatggacaac
     2461 ttcttcgccc ccgttttcac catgggcaaa tattatacgc aaggcgacaa ggtgctgatg
     2521 ccgctggcga ttcaggttca tcatgccgtt tgtgatggct tccatgtcgg cagaatgctt
     2581 aatgaattac aacagtactg cgatgagtgg cagggcgggg cgtaatttga cttttgtcct
     2641 tttccgctgc ataaccctgc ttcggggtca ttatagcgat tttttcggta tatccatcct
     2701 ttttcgcacg atatacagga ttttgccaaa gggttcgtgt agactttcct tggtgtatcc
     2761 aacggcgtca gccgggcagg ataggtgaag taggcccacc cgcgagcggg tgttccttct
     2821 tcactgtccc ttattcgcac ctggcggtgc tcaacgggaa tcctgctctg cgaggctggc
     2881 cgtaggccgg cctcagcctg ccgccttggg ccgggtgatg tcgtacttgc ccgccgcgaa
     2941 ctcggttacc gtccagccca gcgcgaccag ctccggcaac gcctcgcgca cccgctggcg
     3001 gcgcttgcgc atggtcgaac cactggcctc tgacggccag acatagccgc acaaggtatc
     3061 tatggaagcc ttgccggttt tgccggggtc gatccagcca cacagccgct ggtgcagcag
     3121 gcgggcggtt tcgctgtcca gcgcccgcac ctcgtccatg ctgatgcgca catgctggcc
     3181 gccacccatg acggcctgcg cgatcaaggg gttcagggcc acgtacaggc gcccgtccgc
     3241 ctcgtcgctg gcgtactccg acagcagccg aaacccctgc cgcttgcggc cattctgggc
     3301 gatgatggat accttccaaa ggcgctcgat gcagtcctgt atgtgcttga gcgccccacc
     3361 actatcgacc tctgccccga tttcctttgc cagcgcccga tagctacctt tgaccacatg
     3421 gcattcagcg gtgacggcct cccacttggg ttccaggaac agccggagct gccgtccgcc
     3481 ttcggtcttg ggttccgggc caagcactag gccattaggc ccagccatgg ccaccagccc
     3541 ttgcaggatg cgcagatcat cagcgcccag cggctccggg ccgctgaact cgatccgctt
     3601 gccgtcgccg tagtcatacg tcacgtccag cttgctgcgc ttgcgctcgc cccgcttgag
     3661 ggcacggaac aggccggggg ccagacagtg cgccgggtcg tgccggacgt ggctgaggct
     3721 gtgcttgttc ttaggcttca ccacggggca cccccttgct cttgcgctgc ctctccagca
     3781 cggcgggctt gagcaccccg ccgtcatgcc gcctgaacca ccgatcagcg aacggtgcgc
     3841 catagttggc cttgctcaca ccgaagcgga cgaagaaccg gcgctggtcg tcgtccacac
     3901 cccattcctc ggcctcggcg ctggtcatgc tcgacaggta ggactgccag cggatgttat
     3961 cgaccagtac cgagctgccc cggctggcct gctgctggtc gcctgcgccc atcatggccg
     4021 cgcccttgct ggcatggtgc aggaacacga tagagcaccc ggtatcggcg gcgatggcct
     4081 ccatgcgacc gatgacctgg gccatggggc cgctggcgtt ttcttcctcg atgtggaacc
     4141 ggcgcagcgt gtccagcacc atcaggcggc ggccctcggc ggcgcgcttg aggccgtcga
     4201 accactccgg ggccatgatg ttgggcaggc tgccgatcag cggctggatc agcaggccgt
     4261 cagccacggc ttgccgttcc tcggcgctga ggtgcgcccc aagggcgtgc aggcggtgat
     4321 gaatggcggt gggcgggtct tcggcgggca ggtagatcac cgggccggtg ggcagttcgc
     4381 ccacctccag cagatccggc ccgcctgcaa tctgtgcggc cagttgcagg gccagcatgg
     4441 atttaccggc accaccgggc gacaccagcg ccccgaccgt accggccacc atgttgggca
     4501 aaacgtagtc cagcggtggc ggcgctgctg cgaacgcctc cagaatattg ataggcttat
     4561 gggtagccat tgattgcctc ctttgcaggc agttggtggt taggcgctgg cggggtcact
     4621 acccccgccc tgcgccgctc tgagttcttc caggcactcg cgcagcgcct cgtattcgtc
     4681 gtcggtcagc cagaacttgc gctgacgcat ccctttggcc ttcatgcgct cggcatatcg
     4741 cgcttggcgt acagcgtcag ggctggccag caggtcgccg gtctgcttgt ccttttggtc
     4801 tttcatatca gtcaccgaga aacttgccgg ggccgaaagg cttgtcttcg cggaacaagg
     4861 acaaggtgca gccgtcaagg ttaaggctgg ccatatcagc gactgaaaag cggccagcct
     4921 cggccttgtt tgacgtataa ccaaagccac cgggcaacca atagcccttg tcacttttga
     4981 tcaggtagac cgaccctgaa gcgctttttt cgtattccat aaaaccccct tctgtgcgtg
     5041 agtactcata gtataacagg cgtgagtacc aacgcaagca ctacatgctg aaatctggcc
     5101 cgcccctgtc catgcctcgc tggcggggtg ccggtgcccg tgccagctcg gcccgcgcaa
     5161 gctggacgct gggcagaccc atgaccttgc tgacggtgcg ctcgatgtaa tccgcttcgt
     5221 ggccgggctt gcgctctgcc agcgctgggc tggcctcggc catggccttg ccgatttcct
     5281 cggcactgcg gccccggctg gccagcttct gcgcggcgat aaagtcgcac ttgctgaggt
     5341 catcaccgaa gcgcttgacc agcccggcca tctcgctgcg gtactcgtcc agcgccgtgc
     5401 gccggtggcg gctaagctgc cgctcgggca gttcgaggct ggccagcctg cgggccttct
     5461 cctgctgccg ctgggcctgc tcgatctgct ggccagcctg ctgcaccagc gccgggccag
     5521 cggtggcggt cttgcccttg gattcacgca gcagcaccca cggctgataa ccggcgcggg
     5581 tggtgtgctt gtccttgcgg ttggtgaagc ccgccaagcg gccatagtgg cggctgtcgg
     5641 cgctggccgg gtcggcgtcg tactcgctgg ccagcgtccg ggcaatctgc ccccgaagtt
     5701 caccgcctgc ggcgtcggcc accttgaccc atgcctgata gttcttcggg ctggtttcca
     5761 ctaccagggc aggctcccgg ccctcggctt tcatgtcatc caggtcaaac tcgctgaggt
     5821 cgtccaccag caccagacca tgccgctcct gctcggcggg cctgatatac acgtcattgc
     5881 cctgggcatt catccgcttg agccatggcg tgttctggag cacttcggcg gctgaccatt
     5941 cccggttcat catctggccg gtggtggcgt ccctgacgcc gatatcgaag cgctcacagc
     6001 ccatggcctt gagctgtcgg cctatggcct gcaaagtcct gtcgttcttc atcgggccac
     6061 caagcgattc ccacacatta tacgagccgg aagcataaag tgtaaagcct agatccgaag
     6121 gatgagccgg gctgaatgat cgaccgagac aggccctgcg gggctgcaca cgcgccccca
     6181 cccttcgggt agggggaaag gccgctaaag cggctaaaag cgctccagcg tatttctgcg
     6241 gggtttggtg tggggtttag cgggctttgc ccgcctttcc ccctgccgcg cagcggtggg
     6301 gcggtgtgta gcctagcgca gcgaatagac cagctatccg gcctctggcc gggcatattg
     6361 ggcaagggca gcagcgcccc acaagggcgc tgataaccgc gcctagtgga ttattcttag
     6421 ataatcatgg atggattttt ccaacacccc gccagccccc gcccctgctg ggtttgcagg
     6481 tttgggggcg tgacagttat tgcaggggtt cgtgacagtt attgcagggg ggcgtgacag
     6541 ttattgcagg ggttcgtgac agttagggcg cgcccagctg tctagggcgg cggatttgtc
     6601 ctactcagga gagcgttcac cgacaaacaa cagataaaac gaaaggccca gtctttcgac
     6661 tgagcctttc gttttatttg atgcct
//
