# Supplementary material for: Toward a synthetic hydrogen sensor in cyanobacteria: Functional production of an oxygen-tolerant regulatory hydrogenase in Synechocystis sp. PCC 6803
Source: Front Microbiol. 2023 Mar 22;14:1122078. doi: 10.3389/fmicb.2023.1122078 (PMC10073562; doi:10.3389/fmicb.2023.1122078)
Supplement: Supplementary file 1 [file Data_Sheet_1.ZIP › pFO28.gb]

LOCUS       pFO28                   7818 bp    DNA     circular UNA 09-DEC-2022
DEFINITION  .
ACCESSION   
KEYWORDS    .
SOURCE      
  ORGANISM  
            .
FEATURES             Location/Qualifiers
     promoter        73..346
                     /standard_name="PSH region"
     CDS             <347..1063
                     /codon_start=1
                     /standard_name="sfgfp"
     terminator      1072..1200
                     /standard_name="BioBrick_BBa_B0015"
     promoter        1278..1340
                     /gene="Ptrc10"
                     /standard_name="Ptrc1O"
     RBS             1349..1360
                     /standard_name="BioBrick_BBa_B0034"
     CDS             join(<1550..2812,1367..>2839)
                     /standard_name="hoxA"
     misc_feature    1529..>1531
                     /standard_name="D15A"
     sig_peptide     <2813..2836
                     /standard_name="Strep-tag"
     regulatory      2849..2951
                     /regulatory_class="terminator"
                     /note="T0"
                     /standard_name="T0 regulatory"
     CDS             3098..3757
                     /gene="cat"
                     /codon_start=1
                     /transl_table=11
                     /product="chloramphenicol acetyltransferase"
                     /protein_id="AFV59789.1"
                     /translation="MEKKITGYTTVDISQWHRKEHFEAFQSVAQCTYNQTVQLDITAF
                     LKTVKKNKHKFYPAFIHILARLMNAHPEFRMAMKDGELVIWDSVHPCYTVFHEQTETF
                     SSLWSEYHDDFRQFLHIYSQDVACYGENLAYFPKGFIENMFFVSANPWVSFTSFDLNV
                     ANMDNFFAPVFTMGKYYTQGDKVLMPLAIQVHHAVCDGFHVGRMLNELQQYCDEWQGG
                     A"
                     /standard_name="cat CDS"
     misc_feature    3771..4016
                     /note="oriT"
                     /standard_name="oriT"
     CDS             complement(4025..4975)
                     /gene="repC"
                     /codon_start=1
                     /transl_table=11
                     /product="replication protein"
                     /protein_id="AFV59792.1"
                     /translation="MAHRSLIGGSGGMTAGCSSPPCWRGSARARGCPVVKPKNKHSLS
                     HVRHDPAHCLAPGLFRALKRGERKRSKLDVTYDYGDGKRIEFSGPEPLGADDLRILQG
                     LVAMAGPNGLVLGPEPKTEGGRQLRLFLEPKWEAVTAECHVVKGSYRALAKEIGAEVD
                     SGGALKHIQDCIERLWKVSIIAQNGRKRQGFRLLSEYASDEADGRLYVALNPLIAQAV
                     MGGGQHVRISMDEVRALDSETARLLHQRLCGWIDPGKTGKASIDTLCGYVWPSEASGS
                     TMRKRRQRVREALPELVALGWTVTEFAAGKYDITRPKAAG"
                     /standard_name="repC CDS"
     CDS             complement(4863..5702)
                     /gene="repA"
                     /codon_start=1
                     /transl_table=11
                     /product="replication protein"
                     /protein_id="AFV59791.1"
                     /translation="MATHKPINILEAFAAAPPPLDYVLPNMVAGTVGALVSPGGAGKS
                     MLALQLAAQIAGGPDLLEVGELPTGPVIYLPAEDPPTAIHHRLHALGAHLSAEERQAV
                     ADGLLIQPLIGSLPNIMAPEWFDGLKRAAEGRRLMVLDTLRRFHIEEENASGPMAQVI
                     GRMEAIAADTGCSIVFLHHASKGAAMMGAGDQQQASRGSSVLVDNIRWQSYLSSMTSA
                     EAEEWGVDDDQRRFFVRFGVSKANYGAPFADRWFRRHDGGVLKPAVLERQRKSKGVPR
                     GEA"
                     /standard_name="repA CDS"
     CDS             complement(6213..7184)
                     /gene="repB"
                     /codon_start=1
                     /transl_table=11
                     /product="replication protein"
                     /protein_id="AFV59790.1"
                     /translation="MKNDRTLQAIGRQLKAMGCERFDIGVRDATTGQMMNREWSAAEV
                     LQNTPWLKRMNAQGNDVYIRPAEQERHGLVLVDDLSEFDLDDMKAEGREPALVVETSP
                     KNYQAWVKVADAAGGELRGQIARTLASEYDADPASADSRHYGRLAGFTNRKDKHTTRA
                     GYQPWVLLRESKGKTATAGPALVQQAGQQIEQAQRQQEKARRLASLELPERQLSRHRR
                     TALDEYRSEMAGLVKRFGDDLSKCDFIAAQKLASRGRSAEEIGKAMAEASPALAERKP
                     GHEADYIERTVSKVMGLPSVQLARAELARAPAPRQRGMDRGGPDFSM"
                     /standard_name="repB CDS"
     rep_origin      7249..7699
     regulatory      7713..7817
                     /regulatory_class="terminator"
                     /note="T1"
                     /standard_name="T1 regulatory"
ORIGIN      
        1 ttaattaaag cggataacaa tttcacacag gaggccgcct aggccgcggc cgcgcgaatt
       61 cgagctcggt acgaggcgct ggcacaagct tgcacagact tgcccgccaa gcggaagcag
      121 ccttgccaca tcggccgacc caatggcaat gccgctgcca cccgccggat ggccgttctg
      181 gaaacggctt gagcgacgtc aagaatttcc tttctcgaca agcacttagc cgggcctcct
      241 ggtggtttcc cttaggccct gcgaaattgg cgcacatcct gcgttccacc tgcgcatcga
      301 agtgacgcac caagcaaggg gcgaacatta gtaaggagga gacaacatga gcaaaggaga
      361 agaacttttc actggagttg tcccaattct tgttgaatta gatggtgatg ttaatgggca
      421 caaattttct gtccgtggag agggtgaagg tgatgctaca aacggaaagc ttacccttaa
      481 atttatttgc actactggaa aactacctgt tccatggcca acacttgtca ctactctcac
      541 ttatggtgtt caatgctttt cccgttatcc ggatcatatg aaacggcatg actttttcaa
      601 gagtgccatg cccgaaggtt atgtacagga acgcactata tctttcaaag atgacgggac
      661 ttacaagacg cgtgctgaag tcaagtttga aggtgatacc cttgttaatc gtatcgagtt
      721 aaaaggtatt gattttaaag aagatggaaa cattctcgga cacaaacttg agtacaactt
      781 taactcacac aatgtataca tcacggcaga caaacaaaag aatggaatca aagctaactt
      841 caaaattcgc cacaacgttg aagatggatc cgttcaacta gcagaccatt atcaacaaaa
      901 tactccaatt ggcgatggcc ctgtcctttt accagacaac cattacctgt cgacacaatc
      961 tgtcctttcg aaagatccca acgaaaagcg tgaccacatg gtccttcttg agtttgtaac
     1021 tgctgctggg attacacatg gcatggatga gctctacaaa taatactaga gccaggcatc
     1081 aaataaaacg aaaggctcag tcgaaagact gggcctttcg ttttatctgt tgtttgtcgg
     1141 tgaacgctct ctactagagt cacactggct caccttcggg tgggcctttc tgcgtttata
     1201 gtacccgggg atcctctaga gtcgacctgc aggcatgcaa gcttgcggcc gcgtcgtgac
     1261 tgggaaaacc ctggcgattg acaattaatc atccggctcg tataatgtgt ggaattgtga
     1321 gcggataaca atttcacaca tactagagaa agaggagaaa tactagatgt ctgacaagca
     1381 ggccactgtt cttgtcgtcg acgacgaaac ccgttcacag gatgctctcc ggcgcactct
     1441 tgacgaggaa ttccgtgtac tgacggtcag ctccgccgac gaggcacgcg ccttgttgct
     1501 gcgccagccg gtctcggtga tcctgtgcgc ccaacgcatg ccaggcctca cgggggtgga
     1561 atttctcaaa gaggtgcgcg agcgctggcc ggaaatcgtg cgtatcgtca tctcaggcta
     1621 taccgattcg gaagacatca ttgcaggggt taacgaggcg ggtatctatc agtacatcct
     1681 caagccctgg gtaccggacc atttgatcga caccgtgcgc caggcagtcg aggcacaggg
     1741 gctgcagggc gatatgcatc gccttgatct cgagttgcgc accagcacgc cggtcttgcg
     1801 ccagcgaagc agccagaaac tggcaagtgc gcagagcgca ttcaatttcg agcgcattgt
     1861 gcgcgcaccg ggcagcccat tggatgccgt ttgcgaggtc gccgcccgcg tggcgcgtta
     1921 tgatttgccg gttatggtgc tcggcgagtc cggcaccggc aaggagttgc tggcgcgcgc
     1981 cattcattac gccagcccac gcgcggcgcg cgcctttgtc agcgagaact gcgctgccgt
     2041 gccggacaac ctgctcgaat ccgagttgtt cgggcacaag cgcggcgcct tcaccggggc
     2101 gtacgaagat catgccggtc tgttccagcg cgcgaacggc ggtaccattt ttctggatga
     2161 gattggcgat acttcgccgg cgtttcaggt caagcttctg cgcgtgctgc aggaggggga
     2221 ggtgcggcca gttggctcgc cacgttggat accggtcgat gtccgtgtca tcgcggccac
     2281 ccactgtaac ctggaaagcg acgtccatgc cggacggttc cgcgaggatc tttattaccg
     2341 gatcgctggc gtcaccattt cgatgccgcc gttacgggag cgtagtgggg atttgcagcc
     2401 catcgcggcc aagctgctgg agcaggtggc gcaggagctg gcccgccccg gtctgtattt
     2461 cggtggggac gcacttgcag cgatgatggc gtatccctgg ccgggcaaca tccgcgaact
     2521 gcgcaatgag atttatcggg cggtagcgct ctcctcgggc gaagagattc gcgcgcaact
     2581 tttctcgcgc aaggtgctgc acggtcagcc cggcaccgtc aagcgtgggc cgcatgtgca
     2641 gactttcccg cagtcgggta cgctgcagga gcgacttgac gcgatcgagg cggtggtgct
     2701 gaaggaggcg ctcctgcgcc atcgttggaa caagacccat gcggccaagg agttgggtct
     2761 atcgcgcgtc ggattacgtc agaagctgtt gcgctttggc ttggaggaga aatggagcca
     2821 cccgcagttc gaaaaatgat actagagtct tggactcctg ttgatagatc cagtaatgac
     2881 ctcagaactc catctggatt tgttcagaac gctcggttgc cgccgggcgt tttttattgg
     2941 tgagaatcca ggggtcccca ataattacga tttaaattgg cgaaaatgag acgttgatcg
     3001 gcacgtaaga ggttccaact ttcaccataa tgaaataaga tcactaccgg gcgtattttt
     3061 tgagttatcg agattttcag gagctaagga agctaaaatg gagaaaaaaa tcactggata
     3121 taccaccgtt gatatatccc aatggcatcg taaagaacat tttgaggcat ttcagtcagt
     3181 tgctcaatgt acctataacc agaccgttca gctggatatt acggcctttt taaagaccgt
     3241 aaagaaaaat aagcacaagt tttatccggc ctttattcac attcttgccc gcctgatgaa
     3301 tgctcatccg gaatttcgta tggcaatgaa agacggtgag ctggtgatat gggatagtgt
     3361 tcacccttgt tacaccgttt tccatgagca aactgaaacg ttttcatcgc tctggagtga
     3421 ataccacgac gatttccggc agtttctaca catatattcg caagatgtgg cgtgttacgg
     3481 tgaaaacctg gcctatttcc ctaaagggtt tattgagaat atgtttttcg tctcagccaa
     3541 tccctgggtg agtttcacca gttttgattt aaacgtggcc aatatggaca acttcttcgc
     3601 ccccgttttc accatgggca aatattatac gcaaggcgac aaggtgctga tgccgctggc
     3661 gattcaggtt catcatgccg tttgtgatgg cttccatgtc ggcagaatgc ttaatgaatt
     3721 acaacagtac tgcgatgagt ggcagggcgg ggcgtaattt gacttttgtc cttttccgct
     3781 gcataaccct gcttcggggt cattatagcg attttttcgg tatatccatc ctttttcgca
     3841 cgatatacag gattttgcca aagggttcgt gtagactttc cttggtgtat ccaacggcgt
     3901 cagccgggca ggataggtga agtaggccca cccgcgagcg ggtgttcctt cttcactgtc
     3961 ccttattcgc acctggcggt gctcaacggg aatcctgctc tgcgaggctg gccgtaggcc
     4021 ggcctcagcc tgccgccttg ggccgggtga tgtcgtactt gcccgccgcg aactcggtta
     4081 ccgtccagcc cagcgcgacc agctccggca acgcctcgcg cacccgctgg cggcgcttgc
     4141 gcatggtcga accactggcc tctgacggcc agacatagcc gcacaaggta tctatggaag
     4201 ccttgccggt tttgccgggg tcgatccagc cacacagccg ctggtgcagc aggcgggcgg
     4261 tttcgctgtc cagcgcccgc acctcgtcca tgctgatgcg cacatgctgg ccgccaccca
     4321 tgacggcctg cgcgatcaag gggttcaggg ccacgtacag gcgcccgtcc gcctcgtcgc
     4381 tggcgtactc cgacagcagc cgaaacccct gccgcttgcg gccattctgg gcgatgatgg
     4441 ataccttcca aaggcgctcg atgcagtcct gtatgtgctt gagcgcccca ccactatcga
     4501 cctctgcccc gatttccttt gccagcgccc gatagctacc tttgaccaca tggcattcag
     4561 cggtgacggc ctcccacttg ggttccagga acagccggag ctgccgtccg ccttcggtct
     4621 tgggttccgg gccaagcact aggccattag gcccagccat ggccaccagc ccttgcagga
     4681 tgcgcagatc atcagcgccc agcggctccg ggccgctgaa ctcgatccgc ttgccgtcgc
     4741 cgtagtcata cgtcacgtcc agcttgctgc gcttgcgctc gccccgcttg agggcacgga
     4801 acaggccggg ggccagacag tgcgccgggt cgtgccggac gtggctgagg ctgtgcttgt
     4861 tcttaggctt caccacgggg cacccccttg ctcttgcgct gcctctccag cacggcgggc
     4921 ttgagcaccc cgccgtcatg ccgcctgaac caccgatcag cgaacggtgc gccatagttg
     4981 gccttgctca caccgaagcg gacgaagaac cggcgctggt cgtcgtccac accccattcc
     5041 tcggcctcgg cgctggtcat gctcgacagg taggactgcc agcggatgtt atcgaccagt
     5101 accgagctgc cccggctggc ctgctgctgg tcgcctgcgc ccatcatggc cgcgcccttg
     5161 ctggcatggt gcaggaacac gatagagcac ccggtatcgg cggcgatggc ctccatgcga
     5221 ccgatgacct gggccatggg gccgctggcg ttttcttcct cgatgtggaa ccggcgcagc
     5281 gtgtccagca ccatcaggcg gcggccctcg gcggcgcgct tgaggccgtc gaaccactcc
     5341 ggggccatga tgttgggcag gctgccgatc agcggctgga tcagcaggcc gtcagccacg
     5401 gcttgccgtt cctcggcgct gaggtgcgcc ccaagggcgt gcaggcggtg atgaatggcg
     5461 gtgggcgggt cttcggcggg caggtagatc accgggccgg tgggcagttc gcccacctcc
     5521 agcagatccg gcccgcctgc aatctgtgcg gccagttgca gggccagcat ggatttaccg
     5581 gcaccaccgg gcgacaccag cgccccgacc gtaccggcca ccatgttggg caaaacgtag
     5641 tccagcggtg gcggcgctgc tgcgaacgcc tccagaatat tgataggctt atgggtagcc
     5701 attgattgcc tcctttgcag gcagttggtg gttaggcgct ggcggggtca ctacccccgc
     5761 cctgcgccgc tctgagttct tccaggcact cgcgcagcgc ctcgtattcg tcgtcggtca
     5821 gccagaactt gcgctgacgc atccctttgg ccttcatgcg ctcggcatat cgcgcttggc
     5881 gtacagcgtc agggctggcc agcaggtcgc cggtctgctt gtccttttgg tctttcatat
     5941 cagtcaccga gaaacttgcc ggggccgaaa ggcttgtctt cgcggaacaa ggacaaggtg
     6001 cagccgtcaa ggttaaggct ggccatatca gcgactgaaa agcggccagc ctcggccttg
     6061 tttgacgtat aaccaaagcc accgggcaac caatagccct tgtcactttt gatcaggtag
     6121 accgaccctg aagcgctttt ttcgtattcc ataaaacccc cttctgtgcg tgagtactca
     6181 tagtataaca ggcgtgagta ccaacgcaag cactacatgc tgaaatctgg cccgcccctg
     6241 tccatgcctc gctggcgggg tgccggtgcc cgtgccagct cggcccgcgc aagctggacg
     6301 ctgggcagac ccatgacctt gctgacggtg cgctcgatgt aatccgcttc gtggccgggc
     6361 ttgcgctctg ccagcgctgg gctggcctcg gccatggcct tgccgatttc ctcggcactg
     6421 cggccccggc tggccagctt ctgcgcggcg ataaagtcgc acttgctgag gtcatcaccg
     6481 aagcgcttga ccagcccggc catctcgctg cggtactcgt ccagcgccgt gcgccggtgg
     6541 cggctaagct gccgctcggg cagttcgagg ctggccagcc tgcgggcctt ctcctgctgc
     6601 cgctgggcct gctcgatctg ctggccagcc tgctgcacca gcgccgggcc agcggtggcg
     6661 gtcttgccct tggattcacg cagcagcacc cacggctgat aaccggcgcg ggtggtgtgc
     6721 ttgtccttgc ggttggtgaa gcccgccaag cggccatagt ggcggctgtc ggcgctggcc
     6781 gggtcggcgt cgtactcgct ggccagcgtc cgggcaatct gcccccgaag ttcaccgcct
     6841 gcggcgtcgg ccaccttgac ccatgcctga tagttcttcg ggctggtttc cactaccagg
     6901 gcaggctccc ggccctcggc tttcatgtca tccaggtcaa actcgctgag gtcgtccacc
     6961 agcaccagac catgccgctc ctgctcggcg ggcctgatat acacgtcatt gccctgggca
     7021 ttcatccgct tgagccatgg cgtgttctgg agcacttcgg cggctgacca ttcccggttc
     7081 atcatctggc cggtggtggc gtccctgacg ccgatatcga agcgctcaca gcccatggcc
     7141 ttgagctgtc ggcctatggc ctgcaaagtc ctgtcgttct tcatcgggcc accaagcgat
     7201 tcccacacat tatacgagcc ggaagcataa agtgtaaagc ctagatccga aggatgagcc
     7261 gggctgaatg atcgaccgag acaggccctg cggggctgca cacgcgcccc cacccttcgg
     7321 gtagggggaa aggccgctaa agcggctaaa agcgctccag cgtatttctg cggggtttgg
     7381 tgtggggttt agcgggcttt gcccgccttt ccccctgccg cgcagcggtg gggcggtgtg
     7441 tagcctagcg cagcgaatag accagctatc cggcctctgg ccgggcatat tgggcaaggg
     7501 cagcagcgcc ccacaagggc gctgataacc gcgcctagtg gattattctt agataatcat
     7561 ggatggattt ttccaacacc ccgccagccc ccgcccctgc tgggtttgca ggtttggggg
     7621 cgtgacagtt attgcagggg ttcgtgacag ttattgcagg ggggcgtgac agttattgca
     7681 ggggttcgtg acagttaggg cgcgcccagc tgtctagggc ggcggatttg tcctactcag
     7741 gagagcgttc accgacaaac aacagataaa acgaaaggcc cagtctttcg actgagcctt
     7801 tcgttttatt tgatgcct
//
