# Supplementary material for: Toward a synthetic hydrogen sensor in cyanobacteria: Functional production of an oxygen-tolerant regulatory hydrogenase in Synechocystis sp. PCC 6803
Source: Front Microbiol. 2023 Mar 22;14:1122078. doi: 10.3389/fmicb.2023.1122078 (PMC10073562; doi:10.3389/fmicb.2023.1122078)
Supplement: Supplementary file 1 [file Data_Sheet_1.ZIP › pFO45.gb]

LOCUS       pFO45                   9613 bp    DNA     circular UNA 08-DEC-2022
DEFINITION  
ACCESSION   
VERSION     
KEYWORDS    .
SOURCE      
  ORGANISM  
            .
FEATURES             Location/Qualifiers
     promoter        73..346
                     /standard_name="PSH region"
     CDS             <347..1063
                     /codon_start=1
                     /standard_name="sfgfp"
     terminator      1072..1200
                     /standard_name="BioBrick_BBa_B0015"
     promoter        1230..1351
                     /standard_name="PrhaBAD"
     RBS             1360..1369
                     /standard_name="RBS*"
     CDS             1376..>2842
                     /standard_name="hoxJ* codon-optimized"
     misc_feature    2639..2641
                     /standard_name="serine to glycine 422"
     sig_peptide     2774..2839
                     /standard_name="3x FLAG-Tag"
     terminator      2851..2979
                     /standard_name="Tdouble"
     promoter        3073..3135
                     /standard_name="Ptrc1O"
     RBS             3144..3155
                     /standard_name="BioBrick_BBa_B0034"
     CDS             3162..4634
                     /standard_name="hoxA"
     sig_peptide     <4608..4631
                     /standard_name="Strep-tag"
     regulatory      4644..4746
                     /regulatory_class="terminator"
                     /note="T0"
                     /standard_name="T0 regulatory"
     CDS             4893..5552
                     /gene="cat"
                     /codon_start=1
                     /transl_table=11
                     /product="chloramphenicol acetyltransferase"
                     /protein_id="AFV59789.1"
                     /translation="MEKKITGYTTVDISQWHRKEHFEAFQSVAQCTYNQTVQLDITAF
                     LKTVKKNKHKFYPAFIHILARLMNAHPEFRMAMKDGELVIWDSVHPCYTVFHEQTETF
                     SSLWSEYHDDFRQFLHIYSQDVACYGENLAYFPKGFIENMFFVSANPWVSFTSFDLNV
                     ANMDNFFAPVFTMGKYYTQGDKVLMPLAIQVHHAVCDGFHVGRMLNELQQYCDEWQGG
                     A"
                     /standard_name="cat CDS"
     misc_feature    5566..5811
                     /note="oriT"
                     /standard_name="oriT"
     CDS             complement(5820..6770)
                     /gene="repC"
                     /codon_start=1
                     /transl_table=11
                     /product="replication protein"
                     /protein_id="AFV59792.1"
                     /translation="MAHRSLIGGSGGMTAGCSSPPCWRGSARARGCPVVKPKNKHSLS
                     HVRHDPAHCLAPGLFRALKRGERKRSKLDVTYDYGDGKRIEFSGPEPLGADDLRILQG
                     LVAMAGPNGLVLGPEPKTEGGRQLRLFLEPKWEAVTAECHVVKGSYRALAKEIGAEVD
                     SGGALKHIQDCIERLWKVSIIAQNGRKRQGFRLLSEYASDEADGRLYVALNPLIAQAV
                     MGGGQHVRISMDEVRALDSETARLLHQRLCGWIDPGKTGKASIDTLCGYVWPSEASGS
                     TMRKRRQRVREALPELVALGWTVTEFAAGKYDITRPKAAG"
                     /standard_name="repC CDS"
     CDS             complement(6658..7497)
                     /gene="repA"
                     /codon_start=1
                     /transl_table=11
                     /product="replication protein"
                     /protein_id="AFV59791.1"
                     /translation="MATHKPINILEAFAAAPPPLDYVLPNMVAGTVGALVSPGGAGKS
                     MLALQLAAQIAGGPDLLEVGELPTGPVIYLPAEDPPTAIHHRLHALGAHLSAEERQAV
                     ADGLLIQPLIGSLPNIMAPEWFDGLKRAAEGRRLMVLDTLRRFHIEEENASGPMAQVI
                     GRMEAIAADTGCSIVFLHHASKGAAMMGAGDQQQASRGSSVLVDNIRWQSYLSSMTSA
                     EAEEWGVDDDQRRFFVRFGVSKANYGAPFADRWFRRHDGGVLKPAVLERQRKSKGVPR
                     GEA"
                     /standard_name="repA CDS"
     CDS             complement(8008..8979)
                     /gene="repB"
                     /codon_start=1
                     /transl_table=11
                     /product="replication protein"
                     /protein_id="AFV59790.1"
                     /translation="MKNDRTLQAIGRQLKAMGCERFDIGVRDATTGQMMNREWSAAEV
                     LQNTPWLKRMNAQGNDVYIRPAEQERHGLVLVDDLSEFDLDDMKAEGREPALVVETSP
                     KNYQAWVKVADAAGGELRGQIARTLASEYDADPASADSRHYGRLAGFTNRKDKHTTRA
                     GYQPWVLLRESKGKTATAGPALVQQAGQQIEQAQRQQEKARRLASLELPERQLSRHRR
                     TALDEYRSEMAGLVKRFGDDLSKCDFIAAQKLASRGRSAEEIGKAMAEASPALAERKP
                     GHEADYIERTVSKVMGLPSVQLARAELARAPAPRQRGMDRGGPDFSM"
                     /standard_name="repB CDS"
     rep_origin      9044..9494
		     /standard_name="RSF1010 oriV"
     regulatory      9508..9612
                     /regulatory_class="terminator"
                     /note="T1"
                     /standard_name="T1 regulatory"
ORIGIN      
        1 ttaattaaag cggataacaa tttcacacag gaggccgcct aggccgcggc cgcgcgaatt
       61 cgagctcggt acgaggcgct ggcacaagct tgcacagact tgcccgccaa gcggaagcag
      121 ccttgccaca tcggccgacc caatggcaat gccgctgcca cccgccggat ggccgttctg
      181 gaaacggctt gagcgacgtc aagaatttcc tttctcgaca agcacttagc cgggcctcct
      241 ggtggtttcc cttaggccct gcgaaattgg cgcacatcct gcgttccacc tgcgcatcga
      301 agtgacgcac caagcaaggg gcgaacatta gtaaggagga gacaacatga gcaaaggaga
      361 agaacttttc actggagttg tcccaattct tgttgaatta gatggtgatg ttaatgggca
      421 caaattttct gtccgtggag agggtgaagg tgatgctaca aacggaaagc ttacccttaa
      481 atttatttgc actactggaa aactacctgt tccatggcca acacttgtca ctactctcac
      541 ttatggtgtt caatgctttt cccgttatcc ggatcatatg aaacggcatg actttttcaa
      601 gagtgccatg cccgaaggtt atgtacagga acgcactata tctttcaaag atgacgggac
      661 ttacaagacg cgtgctgaag tcaagtttga aggtgatacc cttgttaatc gtatcgagtt
      721 aaaaggtatt gattttaaag aagatggaaa cattctcgga cacaaacttg agtacaactt
      781 taactcacac aatgtataca tcacggcaga caaacaaaag aatggaatca aagctaactt
      841 caaaattcgc cacaacgttg aagatggatc cgttcaacta gcagaccatt atcaacaaaa
      901 tactccaatt ggcgatggcc ctgtcctttt accagacaac cattacctgt cgacacaatc
      961 tgtcctttcg aaagatccca acgaaaagcg tgaccacatg gtccttcttg agtttgtaac
     1021 tgctgctggg attacacatg gcatggatga gctctacaaa taatactaga gccaggcatc
     1081 aaataaaacg aaaggctcag tcgaaagact gggcctttcg ttttatctgt tgtttgtcgg
     1141 tgaacgctct ctactagagt cacactggct caccttcggg tgggcctttc tgcgtttata
     1201 gtacccgggg atcctctaga gtactagagc cacaattcag caaattgtga acatcatcac
     1261 gttcatcttt ccctggttgc caatggccca ttttcctgtc agtaacgaga aggtcgcgaa
     1321 ttcaggcgct ttttagactg gtcgtaatga atactagagt agtggaggtt actagatgtc
     1381 ctccaaacgc accaccacct cctccggctc gcacggcgtg gatctcgatg ccatgactcc
     1441 ctcccaattg gaaggcattg atgaagccac ctggttggat gtgattcgca aaatggatga
     1501 agtgtacttg caattgattg aagatgaagt ggccttggaa gaaaaaaacg cccaattgga
     1561 acaatcccaa caatttattt tttccttgtt gtccgccatg tccgatgtgt tggtggcctg
     1621 taacgcccgc ggcgaaattg aagaaaccaa cgtggccttg cgcgaattgg tgggcatgca
     1681 agaatccgcc ctccacggca tgtccatcta ccaactcttg gccgatgatg attccgccgc
     1741 caccttgcgc accgtgattg ataacgtggg gcccggccgc tccttcaacg tggtggaatt
     1801 gaacttgttt gatgccgaac gctccattgt gcccgtggat gtgtcctgta ccccccgcat
     1861 tggccccaac ggccgccgtg aaggctacgt gttcgtgggc aggcccatgg ccgaaattaa
     1921 acgcgcctac caccaattgc gcgaagccca cgaagccttg aaacgcaccc aacaacaatt
     1981 gttgcacgcc gaaaaaatgg cctccttggg ccgcttggtg gccggcgtgg cccacgaatt
     2041 gaacaacccc atttcctttg tgttgggcaa cgtgcacgcc ttgaaacgct actccgaacg
     2101 cttggccgcc tacgtggcct tgttgcactc cggcgaagat ggcgccgaag ccgaacgcca
     2161 acgcattcgc ttgcgcattg atcacatttt gcaagatatg ccctccttga ttgaaggcac
     2221 cttggaaggc gcccaacgca ccgccgatat tgtgcgtggc ctcacccgct tcagcgccgt
     2281 ggatcgcgag gaaccatccg tgttcgactt gtccgaagtg gtgaaacgcg ccattcactg
     2341 ggtgaaaaaa ggcaccgccc ccacctttga agtgcactgg tcccccttgc ccggctgttt
     2401 ggtgatgggc tccgccggcc acgtgcaaca agtgatgatg aacttgattc aaaacgccta
     2461 cgatgccgcc ggctcccgcg atgatgccgt gcccgccttg tggattgcct tggatcgctt
     2521 ggatgatcgc gtggtgttgc gctttcgcga taacggcccc ggcattgccg ccgaacactt
     2581 ggcccgcgtg tttgatccct ttttttccac caaacccgtg ggcaaaggca ccggcttggg
     2641 cttgtccatt tcctacggca ttgtggaacg ccacggcggc cgcttgttgg tgcgcaacca
     2701 ccccgaaggc ggcgccgaat ttaccgtgga attgcccgcc gcccacgata aaggctcctc
     2761 cgccgatcgc cgcgattata aagatcatga tggcgattat aaagatcatg atattgatta
     2821 taaagatgat gatgataaat aatactagag ccaggcatca aataaaacga aaggctcagt
     2881 cgaaagactg ggcctttcgt tttatctgtt gtttgtcggt gaacgctctc tactagagtc
     2941 acactggctc accttcgggt gggcctttct gcgtttatat actagagggc gcgccactag
     3001 tgtggcagct ctagagtcga cctgcaggca tgcaagcttg cggccgcgtc gtgactggga
     3061 aaaccctggc gattgacaat taatcatccg gctcgtataa tgtgtggaat tgtgagcgga
     3121 taacaatttc acacatacta gagaaagagg agaaatacta gatgtctgac aagcaggcca
     3181 ctgttcttgt cgtcgacgac gaaacccgtt cacaggatgc tctccggcgc actcttgacg
     3241 aggaattccg tgtactgacg gtcagctccg ccgacgaggc acgcgccttg ttgctgcgcc
     3301 agccggtctc ggtgatcctg tgcgatcaac gcatgccagg cctcacgggg gtggaatttc
     3361 tcaaagaggt gcgcgagcgc tggccggaaa tcgtgcgtat cgtcatctca ggctataccg
     3421 attcggaaga catcattgca ggggttaacg aggcgggtat ctatcagtac atcctcaagc
     3481 cctgggtacc ggaccatttg atcgacaccg tgcgccaggc agtcgaggca caggggctgc
     3541 agggcgatat gcatcgcctt gatctcgagt tgcgcaccag cacgccggtc ttgcgccagc
     3601 gaagcagcca gaaactggca agtgcgcaga gcgcattcaa tttcgagcgc attgtgcgcg
     3661 caccgggcag cccattggat gccgtttgcg aggtcgccgc ccgcgtggcg cgttatgatt
     3721 tgccggttat ggtgctcggc gagtccggca ccggcaagga gttgctggcg cgcgccattc
     3781 attacgccag cccacgcgcg gcgcgcgcct ttgtcagcga gaactgcgct gccgtgccgg
     3841 acaacctgct cgaatccgag ttgttcgggc acaagcgcgg cgccttcacc ggggcgtacg
     3901 aagatcatgc cggtctgttc cagcgcgcga acggcggtac catttttctg gatgagattg
     3961 gcgatacttc gccggcgttt caggtcaagc ttctgcgcgt gctgcaggag ggggaggtgc
     4021 ggccagttgg ctcgccacgt tggataccgg tcgatgtccg tgtcatcgcg gccacccact
     4081 gtaacctgga aagcgacgtc catgccggac ggttccgcga ggatctttat taccggatcg
     4141 ctggcgtcac catttcgatg ccgccgttac gggagcgtag tggggatttg cagcccatcg
     4201 cggccaagct gctggagcag gtggcgcagg agctggcccg ccccggtctg tatttcggtg
     4261 gggacgcact tgcagcgatg atggcgtatc cctggccggg caacatccgc gaactgcgca
     4321 atgagattta tcgggcggta gcgctctcct cgggcgaaga gattcgcgcg caacttttct
     4381 cgcgcaaggt gctgcacggt cagcccggca ccgtcaagcg tgggccgcat gtgcagactt
     4441 tcccgcagtc gggtacgctg caggagcgac ttgacgcgat cgaggcggtg gtgctgaagg
     4501 aggcgctcct gcgccatcgt tggaacaaga cccatgcggc caaggagttg ggtctatcgc
     4561 gcgtcggatt acgtcagaag ctgttgcgct ttggcttgga ggagaaatgg agccacccgc
     4621 agttcgaaaa atgatactag agtcttggac tcctgttgat agatccagta atgacctcag
     4681 aactccatct ggatttgttc agaacgctcg gttgccgccg ggcgtttttt attggtgaga
     4741 atccaggggt ccccaataat tacgatttaa attggcgaaa atgagacgtt gatcggcacg
     4801 taagaggttc caactttcac cataatgaaa taagatcact accgggcgta ttttttgagt
     4861 tatcgagatt ttcaggagct aaggaagcta aaatggagaa aaaaatcact ggatatacca
     4921 ccgttgatat atcccaatgg catcgtaaag aacattttga ggcatttcag tcagttgctc
     4981 aatgtaccta taaccagacc gttcagctgg atattacggc ctttttaaag accgtaaaga
     5041 aaaataagca caagttttat ccggccttta ttcacattct tgcccgcctg atgaatgctc
     5101 atccggaatt tcgtatggca atgaaagacg gtgagctggt gatatgggat agtgttcacc
     5161 cttgttacac cgttttccat gagcaaactg aaacgttttc atcgctctgg agtgaatacc
     5221 acgacgattt ccggcagttt ctacacatat attcgcaaga tgtggcgtgt tacggtgaaa
     5281 acctggccta tttccctaaa gggtttattg agaatatgtt tttcgtctca gccaatccct
     5341 gggtgagttt caccagtttt gatttaaacg tggccaatat ggacaacttc ttcgcccccg
     5401 ttttcaccat gggcaaatat tatacgcaag gcgacaaggt gctgatgccg ctggcgattc
     5461 aggttcatca tgccgtttgt gatggcttcc atgtcggcag aatgcttaat gaattacaac
     5521 agtactgcga tgagtggcag ggcggggcgt aatttgactt ttgtcctttt ccgctgcata
     5581 accctgcttc ggggtcatta tagcgatttt ttcggtatat ccatcctttt tcgcacgata
     5641 tacaggattt tgccaaaggg ttcgtgtaga ctttccttgg tgtatccaac ggcgtcagcc
     5701 gggcaggata ggtgaagtag gcccacccgc gagcgggtgt tccttcttca ctgtccctta
     5761 ttcgcacctg gcggtgctca acgggaatcc tgctctgcga ggctggccgt aggccggcct
     5821 cagcctgccg ccttgggccg ggtgatgtcg tacttgcccg ccgcgaactc ggttaccgtc
     5881 cagcccagcg cgaccagctc cggcaacgcc tcgcgcaccc gctggcggcg cttgcgcatg
     5941 gtcgaaccac tggcctctga cggccagaca tagccgcaca aggtatctat ggaagccttg
     6001 ccggttttgc cggggtcgat ccagccacac agccgctggt gcagcaggcg ggcggtttcg
     6061 ctgtccagcg cccgcacctc gtccatgctg atgcgcacat gctggccgcc acccatgacg
     6121 gcctgcgcga tcaaggggtt cagggccacg tacaggcgcc cgtccgcctc gtcgctggcg
     6181 tactccgaca gcagccgaaa cccctgccgc ttgcggccat tctgggcgat gatggatacc
     6241 ttccaaaggc gctcgatgca gtcctgtatg tgcttgagcg ccccaccact atcgacctct
     6301 gccccgattt cctttgccag cgcccgatag ctacctttga ccacatggca ttcagcggtg
     6361 acggcctccc acttgggttc caggaacagc cggagctgcc gtccgccttc ggtcttgggt
     6421 tccgggccaa gcactaggcc attaggccca gccatggcca ccagcccttg caggatgcgc
     6481 agatcatcag cgcccagcgg ctccgggccg ctgaactcga tccgcttgcc gtcgccgtag
     6541 tcatacgtca cgtccagctt gctgcgcttg cgctcgcccc gcttgagggc acggaacagg
     6601 ccgggggcca gacagtgcgc cgggtcgtgc cggacgtggc tgaggctgtg cttgttctta
     6661 ggcttcacca cggggcaccc ccttgctctt gcgctgcctc tccagcacgg cgggcttgag
     6721 caccccgccg tcatgccgcc tgaaccaccg atcagcgaac ggtgcgccat agttggcctt
     6781 gctcacaccg aagcggacga agaaccggcg ctggtcgtcg tccacacccc attcctcggc
     6841 ctcggcgctg gtcatgctcg acaggtagga ctgccagcgg atgttatcga ccagtaccga
     6901 gctgccccgg ctggcctgct gctggtcgcc tgcgcccatc atggccgcgc ccttgctggc
     6961 atggtgcagg aacacgatag agcacccggt atcggcggcg atggcctcca tgcgaccgat
     7021 gacctgggcc atggggccgc tggcgttttc ttcctcgatg tggaaccggc gcagcgtgtc
     7081 cagcaccatc aggcggcggc cctcggcggc gcgcttgagg ccgtcgaacc actccggggc
     7141 catgatgttg ggcaggctgc cgatcagcgg ctggatcagc aggccgtcag ccacggcttg
     7201 ccgttcctcg gcgctgaggt gcgccccaag ggcgtgcagg cggtgatgaa tggcggtggg
     7261 cgggtcttcg gcgggcaggt agatcaccgg gccggtgggc agttcgccca cctccagcag
     7321 atccggcccg cctgcaatct gtgcggccag ttgcagggcc agcatggatt taccggcacc
     7381 accgggcgac accagcgccc cgaccgtacc ggccaccatg ttgggcaaaa cgtagtccag
     7441 cggtggcggc gctgctgcga acgcctccag aatattgata ggcttatggg tagccattga
     7501 ttgcctcctt tgcaggcagt tggtggttag gcgctggcgg ggtcactacc cccgccctgc
     7561 gccgctctga gttcttccag gcactcgcgc agcgcctcgt attcgtcgtc ggtcagccag
     7621 aacttgcgct gacgcatccc tttggccttc atgcgctcgg catatcgcgc ttggcgtaca
     7681 gcgtcagggc tggccagcag gtcgccggtc tgcttgtcct tttggtcttt catatcagtc
     7741 accgagaaac ttgccggggc cgaaaggctt gtcttcgcgg aacaaggaca aggtgcagcc
     7801 gtcaaggtta aggctggcca tatcagcgac tgaaaagcgg ccagcctcgg ccttgtttga
     7861 cgtataacca aagccaccgg gcaaccaata gcccttgtca cttttgatca ggtagaccga
     7921 ccctgaagcg cttttttcgt attccataaa acccccttct gtgcgtgagt actcatagta
     7981 taacaggcgt gagtaccaac gcaagcacta catgctgaaa tctggcccgc ccctgtccat
     8041 gcctcgctgg cggggtgccg gtgcccgtgc cagctcggcc cgcgcaagct ggacgctggg
     8101 cagacccatg accttgctga cggtgcgctc gatgtaatcc gcttcgtggc cgggcttgcg
     8161 ctctgccagc gctgggctgg cctcggccat ggccttgccg atttcctcgg cactgcggcc
     8221 ccggctggcc agcttctgcg cggcgataaa gtcgcacttg ctgaggtcat caccgaagcg
     8281 cttgaccagc ccggccatct cgctgcggta ctcgtccagc gccgtgcgcc ggtggcggct
     8341 aagctgccgc tcgggcagtt cgaggctggc cagcctgcgg gccttctcct gctgccgctg
     8401 ggcctgctcg atctgctggc cagcctgctg caccagcgcc gggccagcgg tggcggtctt
     8461 gcccttggat tcacgcagca gcacccacgg ctgataaccg gcgcgggtgg tgtgcttgtc
     8521 cttgcggttg gtgaagcccg ccaagcggcc atagtggcgg ctgtcggcgc tggccgggtc
     8581 ggcgtcgtac tcgctggcca gcgtccgggc aatctgcccc cgaagttcac cgcctgcggc
     8641 gtcggccacc ttgacccatg cctgatagtt cttcgggctg gtttccacta ccagggcagg
     8701 ctcccggccc tcggctttca tgtcatccag gtcaaactcg ctgaggtcgt ccaccagcac
     8761 cagaccatgc cgctcctgct cggcgggcct gatatacacg tcattgccct gggcattcat
     8821 ccgcttgagc catggcgtgt tctggagcac ttcggcggct gaccattccc ggttcatcat
     8881 ctggccggtg gtggcgtccc tgacgccgat atcgaagcgc tcacagccca tggccttgag
     8941 ctgtcggcct atggcctgca aagtcctgtc gttcttcatc gggccaccaa gcgattccca
     9001 cacattatac gagccggaag cataaagtgt aaagcctaga tccgaaggat gagccgggct
     9061 gaatgatcga ccgagacagg ccctgcgggg ctgcacacgc gcccccaccc ttcgggtagg
     9121 gggaaaggcc gctaaagcgg ctaaaagcgc tccagcgtat ttctgcgggg tttggtgtgg
     9181 ggtttagcgg gctttgcccg cctttccccc tgccgcgcag cggtggggcg gtgtgtagcc
     9241 tagcgcagcg aatagaccag ctatccggcc tctggccggg catattgggc aagggcagca
     9301 gcgccccaca agggcgctga taaccgcgcc tagtggatta ttcttagata atcatggatg
     9361 gatttttcca acaccccgcc agcccccgcc cctgctgggt ttgcaggttt gggggcgtga
     9421 cagttattgc aggggttcgt gacagttatt gcaggggggc gtgacagtta ttgcaggggt
     9481 tcgtgacagt tagggcgcgc ccagctgtct agggcggcgg atttgtccta ctcaggagag
     9541 cgttcaccga caaacaacag ataaaacgaa aggcccagtc tttcgactga gcctttcgtt
     9601 ttatttgatg cct
//
