# Supplementary material for: Toward a synthetic hydrogen sensor in cyanobacteria: Functional production of an oxygen-tolerant regulatory hydrogenase in Synechocystis sp. PCC 6803
Source: Front Microbiol. 2023 Mar 22;14:1122078. doi: 10.3389/fmicb.2023.1122078 (PMC10073562; doi:10.3389/fmicb.2023.1122078)
Supplement: Supplementary file 1 [file Data_Sheet_1.ZIP › pFO6.gb]

LOCUS       pFO6                    6252 bp    DNA     circular UNA 08-DEC-2022
DEFINITION  
ACCESSION   
VERSION     
KEYWORDS    .
SOURCE      
  ORGANISM  
            .
FEATURES             Location/Qualifiers
     promoter        73..346
                     /standard_name="PSH region"
     CDS             <347..1063
                     /codon_start=1
                     /standard_name="sfgfp"
     terminator      1072..1200
                     /standard_name="BioBrick_BBa_B0015"
     regulatory      1283..1385
                     /regulatory_class="terminator"
                     /note="T0"
                     /standard_name="T0 regulatory"
     CDS             1532..2191
                     /gene="cat"
                     /codon_start=1
                     /transl_table=11
                     /product="chloramphenicol acetyltransferase"
                     /protein_id="AFV59789.1"
                     /translation="MEKKITGYTTVDISQWHRKEHFEAFQSVAQCTYNQTVQLDITAF
                     LKTVKKNKHKFYPAFIHILARLMNAHPEFRMAMKDGELVIWDSVHPCYTVFHEQTETF
                     SSLWSEYHDDFRQFLHIYSQDVACYGENLAYFPKGFIENMFFVSANPWVSFTSFDLNV
                     ANMDNFFAPVFTMGKYYTQGDKVLMPLAIQVHHAVCDGFHVGRMLNELQQYCDEWQGG
                     A"
                     /standard_name="cat CDS"
     misc_feature    2205..2450
                     /note="oriT"
                     /standard_name="oriT"
     CDS             complement(2459..3409)
                     /gene="repC"
                     /codon_start=1
                     /transl_table=11
                     /product="replication protein"
                     /protein_id="AFV59792.1"
                     /translation="MAHRSLIGGSGGMTAGCSSPPCWRGSARARGCPVVKPKNKHSLS
                     HVRHDPAHCLAPGLFRALKRGERKRSKLDVTYDYGDGKRIEFSGPEPLGADDLRILQG
                     LVAMAGPNGLVLGPEPKTEGGRQLRLFLEPKWEAVTAECHVVKGSYRALAKEIGAEVD
                     SGGALKHIQDCIERLWKVSIIAQNGRKRQGFRLLSEYASDEADGRLYVALNPLIAQAV
                     MGGGQHVRISMDEVRALDSETARLLHQRLCGWIDPGKTGKASIDTLCGYVWPSEASGS
                     TMRKRRQRVREALPELVALGWTVTEFAAGKYDITRPKAAG"
                     /standard_name="repC CDS"
     CDS             complement(3297..4136)
                     /gene="repA"
                     /codon_start=1
                     /transl_table=11
                     /product="replication protein"
                     /protein_id="AFV59791.1"
                     /translation="MATHKPINILEAFAAAPPPLDYVLPNMVAGTVGALVSPGGAGKS
                     MLALQLAAQIAGGPDLLEVGELPTGPVIYLPAEDPPTAIHHRLHALGAHLSAEERQAV
                     ADGLLIQPLIGSLPNIMAPEWFDGLKRAAEGRRLMVLDTLRRFHIEEENASGPMAQVI
                     GRMEAIAADTGCSIVFLHHASKGAAMMGAGDQQQASRGSSVLVDNIRWQSYLSSMTSA
                     EAEEWGVDDDQRRFFVRFGVSKANYGAPFADRWFRRHDGGVLKPAVLERQRKSKGVPR
                     GEA"
                     /standard_name="repA CDS"
     CDS             complement(4647..5618)
                     /gene="repB"
                     /codon_start=1
                     /transl_table=11
                     /product="replication protein"
                     /protein_id="AFV59790.1"
                     /translation="MKNDRTLQAIGRQLKAMGCERFDIGVRDATTGQMMNREWSAAEV
                     LQNTPWLKRMNAQGNDVYIRPAEQERHGLVLVDDLSEFDLDDMKAEGREPALVVETSP
                     KNYQAWVKVADAAGGELRGQIARTLASEYDADPASADSRHYGRLAGFTNRKDKHTTRA
                     GYQPWVLLRESKGKTATAGPALVQQAGQQIEQAQRQQEKARRLASLELPERQLSRHRR
                     TALDEYRSEMAGLVKRFGDDLSKCDFIAAQKLASRGRSAEEIGKAMAEASPALAERKP
                     GHEADYIERTVSKVMGLPSVQLARAELARAPAPRQRGMDRGGPDFSM"
                     /standard_name="repB CDS"
     rep_origin      5683..6133
		     /standard_name="RSF1010 oriV"
     regulatory      6147..6251
                     /regulatory_class="terminator"
                     /note="T1"
                     /standard_name="T1 regulatory"
ORIGIN      
        1 ttaattaaag cggataacaa tttcacacag gaggccgcct aggccgcggc cgcgcgaatt
       61 cgagctcggt acgaggcgct ggcacaagct tgcacagact tgcccgccaa gcggaagcag
      121 ccttgccaca tcggccgacc caatggcaat gccgctgcca cccgccggat ggccgttctg
      181 gaaacggctt gagcgacgtc aagaatttcc tttctcgaca agcacttagc cgggcctcct
      241 ggtggtttcc cttaggccct gcgaaattgg cgcacatcct gcgttccacc tgcgcatcga
      301 agtgacgcac caagcaaggg gcgaacatta gtaaggagga gacaacatga gcaaaggaga
      361 agaacttttc actggagttg tcccaattct tgttgaatta gatggtgatg ttaatgggca
      421 caaattttct gtccgtggag agggtgaagg tgatgctaca aacggaaagc ttacccttaa
      481 atttatttgc actactggaa aactacctgt tccatggcca acacttgtca ctactctcac
      541 ttatggtgtt caatgctttt cccgttatcc ggatcatatg aaacggcatg actttttcaa
      601 gagtgccatg cccgaaggtt atgtacagga acgcactata tctttcaaag atgacgggac
      661 ttacaagacg cgtgctgaag tcaagtttga aggtgatacc cttgttaatc gtatcgagtt
      721 aaaaggtatt gattttaaag aagatggaaa cattctcgga cacaaacttg agtacaactt
      781 taactcacac aatgtataca tcacggcaga caaacaaaag aatggaatca aagctaactt
      841 caaaattcgc cacaacgttg aagatggatc cgttcaacta gcagaccatt atcaacaaaa
      901 tactccaatt ggcgatggcc ctgtcctttt accagacaac cattacctgt cgacacaatc
      961 tgtcctttcg aaagatccca acgaaaagcg tgaccacatg gtccttcttg agtttgtaac
     1021 tgctgctggg attacacatg gcatggatga gctctacaaa taatactaga gccaggcatc
     1081 aaataaaacg aaaggctcag tcgaaagact gggcctttcg ttttatctgt tgtttgtcgg
     1141 tgaacgctct ctactagagt cacactggct caccttcggg tgggcctttc tgcgtttata
     1201 gtacccgggg atcctctaga gtcgacctgc aggcatgcaa gcttgcggcc gcgtcgtgac
     1261 tgggaaaacc ctggcgacta gtcttggact cctgttgata gatccagtaa tgacctcaga
     1321 actccatctg gatttgttca gaacgctcgg ttgccgccgg gcgtttttta ttggtgagaa
     1381 tccaggggtc cccaataatt acgatttaaa ttggcgaaaa tgagacgttg atcggcacgt
     1441 aagaggttcc aactttcacc ataatgaaat aagatcacta ccgggcgtat tttttgagtt
     1501 atcgagattt tcaggagcta aggaagctaa aatggagaaa aaaatcactg gatataccac
     1561 cgttgatata tcccaatggc atcgtaaaga acattttgag gcatttcagt cagttgctca
     1621 atgtacctat aaccagaccg ttcagctgga tattacggcc tttttaaaga ccgtaaagaa
     1681 aaataagcac aagttttatc cggcctttat tcacattctt gcccgcctga tgaatgctca
     1741 tccggaattt cgtatggcaa tgaaagacgg tgagctggtg atatgggata gtgttcaccc
     1801 ttgttacacc gttttccatg agcaaactga aacgttttca tcgctctgga gtgaatacca
     1861 cgacgatttc cggcagtttc tacacatata ttcgcaagat gtggcgtgtt acggtgaaaa
     1921 cctggcctat ttccctaaag ggtttattga gaatatgttt ttcgtctcag ccaatccctg
     1981 ggtgagtttc accagttttg atttaaacgt ggccaatatg gacaacttct tcgcccccgt
     2041 tttcaccatg ggcaaatatt atacgcaagg cgacaaggtg ctgatgccgc tggcgattca
     2101 ggttcatcat gccgtttgtg atggcttcca tgtcggcaga atgcttaatg aattacaaca
     2161 gtactgcgat gagtggcagg gcggggcgta atttgacttt tgtccttttc cgctgcataa
     2221 ccctgcttcg gggtcattat agcgattttt tcggtatatc catccttttt cgcacgatat
     2281 acaggatttt gccaaagggt tcgtgtagac tttccttggt gtatccaacg gcgtcagccg
     2341 ggcaggatag gtgaagtagg cccacccgcg agcgggtgtt ccttcttcac tgtcccttat
     2401 tcgcacctgg cggtgctcaa cgggaatcct gctctgcgag gctggccgta ggccggcctc
     2461 agcctgccgc cttgggccgg gtgatgtcgt acttgcccgc cgcgaactcg gttaccgtcc
     2521 agcccagcgc gaccagctcc ggcaacgcct cgcgcacccg ctggcggcgc ttgcgcatgg
     2581 tcgaaccact ggcctctgac ggccagacat agccgcacaa ggtatctatg gaagccttgc
     2641 cggttttgcc ggggtcgatc cagccacaca gccgctggtg cagcaggcgg gcggtttcgc
     2701 tgtccagcgc ccgcacctcg tccatgctga tgcgcacatg ctggccgcca cccatgacgg
     2761 cctgcgcgat caaggggttc agggccacgt acaggcgccc gtccgcctcg tcgctggcgt
     2821 actccgacag cagccgaaac ccctgccgct tgcggccatt ctgggcgatg atggatacct
     2881 tccaaaggcg ctcgatgcag tcctgtatgt gcttgagcgc cccaccacta tcgacctctg
     2941 ccccgatttc ctttgccagc gcccgatagc tacctttgac cacatggcat tcagcggtga
     3001 cggcctccca cttgggttcc aggaacagcc ggagctgccg tccgccttcg gtcttgggtt
     3061 ccgggccaag cactaggcca ttaggcccag ccatggccac cagcccttgc aggatgcgca
     3121 gatcatcagc gcccagcggc tccgggccgc tgaactcgat ccgcttgccg tcgccgtagt
     3181 catacgtcac gtccagcttg ctgcgcttgc gctcgccccg cttgagggca cggaacaggc
     3241 cgggggccag acagtgcgcc gggtcgtgcc ggacgtggct gaggctgtgc ttgttcttag
     3301 gcttcaccac ggggcacccc cttgctcttg cgctgcctct ccagcacggc gggcttgagc
     3361 accccgccgt catgccgcct gaaccaccga tcagcgaacg gtgcgccata gttggccttg
     3421 ctcacaccga agcggacgaa gaaccggcgc tggtcgtcgt ccacacccca ttcctcggcc
     3481 tcggcgctgg tcatgctcga caggtaggac tgccagcgga tgttatcgac cagtaccgag
     3541 ctgccccggc tggcctgctg ctggtcgcct gcgcccatca tggccgcgcc cttgctggca
     3601 tggtgcagga acacgataga gcacccggta tcggcggcga tggcctccat gcgaccgatg
     3661 acctgggcca tggggccgct ggcgttttct tcctcgatgt ggaaccggcg cagcgtgtcc
     3721 agcaccatca ggcggcggcc ctcggcggcg cgcttgaggc cgtcgaacca ctccggggcc
     3781 atgatgttgg gcaggctgcc gatcagcggc tggatcagca ggccgtcagc cacggcttgc
     3841 cgttcctcgg cgctgaggtg cgccccaagg gcgtgcaggc ggtgatgaat ggcggtgggc
     3901 gggtcttcgg cgggcaggta gatcaccggg ccggtgggca gttcgcccac ctccagcaga
     3961 tccggcccgc ctgcaatctg tgcggccagt tgcagggcca gcatggattt accggcacca
     4021 ccgggcgaca ccagcgcccc gaccgtaccg gccaccatgt tgggcaaaac gtagtccagc
     4081 ggtggcggcg ctgctgcgaa cgcctccaga atattgatag gcttatgggt agccattgat
     4141 tgcctccttt gcaggcagtt ggtggttagg cgctggcggg gtcactaccc ccgccctgcg
     4201 ccgctctgag ttcttccagg cactcgcgca gcgcctcgta ttcgtcgtcg gtcagccaga
     4261 acttgcgctg acgcatccct ttggccttca tgcgctcggc atatcgcgct tggcgtacag
     4321 cgtcagggct ggccagcagg tcgccggtct gcttgtcctt ttggtctttc atatcagtca
     4381 ccgagaaact tgccggggcc gaaaggcttg tcttcgcgga acaaggacaa ggtgcagccg
     4441 tcaaggttaa ggctggccat atcagcgact gaaaagcggc cagcctcggc cttgtttgac
     4501 gtataaccaa agccaccggg caaccaatag cccttgtcac ttttgatcag gtagaccgac
     4561 cctgaagcgc ttttttcgta ttccataaaa cccccttctg tgcgtgagta ctcatagtat
     4621 aacaggcgtg agtaccaacg caagcactac atgctgaaat ctggcccgcc cctgtccatg
     4681 cctcgctggc ggggtgccgg tgcccgtgcc agctcggccc gcgcaagctg gacgctgggc
     4741 agacccatga ccttgctgac ggtgcgctcg atgtaatccg cttcgtggcc gggcttgcgc
     4801 tctgccagcg ctgggctggc ctcggccatg gccttgccga tttcctcggc actgcggccc
     4861 cggctggcca gcttctgcgc ggcgataaag tcgcacttgc tgaggtcatc accgaagcgc
     4921 ttgaccagcc cggccatctc gctgcggtac tcgtccagcg ccgtgcgccg gtggcggcta
     4981 agctgccgct cgggcagttc gaggctggcc agcctgcggg ccttctcctg ctgccgctgg
     5041 gcctgctcga tctgctggcc agcctgctgc accagcgccg ggccagcggt ggcggtcttg
     5101 cccttggatt cacgcagcag cacccacggc tgataaccgg cgcgggtggt gtgcttgtcc
     5161 ttgcggttgg tgaagcccgc caagcggcca tagtggcggc tgtcggcgct ggccgggtcg
     5221 gcgtcgtact cgctggccag cgtccgggca atctgccccc gaagttcacc gcctgcggcg
     5281 tcggccacct tgacccatgc ctgatagttc ttcgggctgg tttccactac cagggcaggc
     5341 tcccggccct cggctttcat gtcatccagg tcaaactcgc tgaggtcgtc caccagcacc
     5401 agaccatgcc gctcctgctc ggcgggcctg atatacacgt cattgccctg ggcattcatc
     5461 cgcttgagcc atggcgtgtt ctggagcact tcggcggctg accattcccg gttcatcatc
     5521 tggccggtgg tggcgtccct gacgccgata tcgaagcgct cacagcccat ggccttgagc
     5581 tgtcggccta tggcctgcaa agtcctgtcg ttcttcatcg ggccaccaag cgattcccac
     5641 acattatacg agccggaagc ataaagtgta aagcctagat ccgaaggatg agccgggctg
     5701 aatgatcgac cgagacaggc cctgcggggc tgcacacgcg cccccaccct tcgggtaggg
     5761 ggaaaggccg ctaaagcggc taaaagcgct ccagcgtatt tctgcggggt ttggtgtggg
     5821 gtttagcggg ctttgcccgc ctttccccct gccgcgcagc ggtggggcgg tgtgtagcct
     5881 agcgcagcga atagaccagc tatccggcct ctggccgggc atattgggca agggcagcag
     5941 cgccccacaa gggcgctgat aaccgcgcct agtggattat tcttagataa tcatggatgg
     6001 atttttccaa caccccgcca gcccccgccc ctgctgggtt tgcaggtttg ggggcgtgac
     6061 agttattgca ggggttcgtg acagttattg caggggggcg tgacagttat tgcaggggtt
     6121 cgtgacagtt agggcgcgcc cagctgtcta gggcggcgga tttgtcctac tcaggagagc
     6181 gttcaccgac aaacaacaga taaaacgaaa ggcccagtct ttcgactgag cctttcgttt
     6241 tatttgatgc ct
//
