# Supplementary material for: Toward a synthetic hydrogen sensor in cyanobacteria: Functional production of an oxygen-tolerant regulatory hydrogenase in Synechocystis sp. PCC 6803
Source: Front Microbiol. 2023 Mar 22;14:1122078. doi: 10.3389/fmicb.2023.1122078 (PMC10073562; doi:10.3389/fmicb.2023.1122078)
Supplement: Supplementary file 1 [file Data_Sheet_1.ZIP › pHySe_Hox.gb]

LOCUS       pHySe_Hox              11992 bp    DNA     circular UNA 08-DEC-2022
DEFINITION  
ACCESSION   
VERSION     
KEYWORDS    .
SOURCE      
  ORGANISM  
            .
FEATURES             Location/Qualifiers
     CDS             complement(7..798)
                     /note="SmR"
                     /standard_name="SmR"
     promoter        1034..1155
                     /standard_name="PrhaBAD"
     RBS             1164..1173
                     /note="RBS_*"
                     /standard_name="RBS *"
     CDS             1180..2289
                     /standard_name="hoxB codon-optimized"
     sig_peptide     2221..2286
                     /standard_name="3x FLAG-Tag"
     RBS             2298..2307
                     /note="RBS_*"
                     /standard_name="RBS *"
     CDS             2314..3771
                     /standard_name="hoxC (D15H) codon-optimized"
     misc_feature    2356..2358
                     /standard_name="D15H"
     sig_peptide     <3772..>3783
                     /standard_name="His-tag"
     RBS             3795..3804
                     /note="RBS_*"
                     /standard_name="RBS *"
     CDS             3811..5277
                     /standard_name="hoxJ* codon-optimized"
     misc_feature    5074..5076
                     /standard_name="serine to glycine 422"
     sig_peptide     5209..5274
                     /standard_name="3x FLAG-Tag"
     terminator      5286..5414
                     /standard_name="BioBrick_BBa 0015"
     CDS             complement(5651..6502)
                     /codon_start=1
                     /gene="repC"
                     /product="replication protein C of the broad-host-range 
                     plasmid RSF1010 from Salmonella enterica serovar
                     Typhimurium"
                     /note="RSF1010 RepC"
                     /translation="MVKPKNKHSLSHVRHDPAHCLAPGLFRALKRGERKRSKLDVTYD
                     YGDGKRIEFSGPEPLGADDLRILQGLVAMAGPNGLVLGPEPKTEGGRQLRLFLEPKWE
                     AVTADAMVVKGSYRALAKEIGAEVDSGGALKHIQDCIERLWKVSIIAQNGRKRQGFRL
                     LSEYASDEADGRLYVALNPLIAQAVMGGGQHVRISMDEVRALDSETARLLHQRLCGWI
                     DPGKTGKASIDTLCGYVWPSEASGSTMRKRRQRVREALPELVALGWTVTEFAAGKYDI
                     TRPKAAG"
                     /standard_name="repC CDS"
     CDS             complement(6489..7328)
                     /codon_start=1
                     /gene="repA"
                     /product="replication protein A of the broad-host-range 
                     plasmid RSF1010 from Salmonella enterica serovar
                     Typhimurium"
                     /note="RSF1010 RepA"
                     /translation="MATHKPINILEAFAAAPPPLDYVLPNMVAGTVGALVSPGGAGKS
                     MLALQLAAQIAGGPDLLEVGELPTGPVIYLPAEDPPTAIHHRLHALGAHLSAEERQAV
                     ADGLLIQPLIGSLPNIMAPEWFDGLKRAAEGRRLMVLDTLRRFHIEEENASGPMAQVI
                     GRMEAIAADTGCSIVFLHHASKGAAMMGAGDQQQASRGSSVLVDNIRWQSYLSSMTSA
                     EAEEWGVDDDQRRFFVRFGVSKANYGAPFADRWFRRHDGGVLKPAVLERQRKSKGVPR
                     GEA"
                     /standard_name="repA CDS"
     CDS             complement(7839..9968)
                     /codon_start=1
                     /note="mobA"
                     /translation="MAIYHLTAKTGSRSGGQSARAKADFIQREGKYARDMDEVLHAES
                     GHMPEFVERPADYWDAADLYERANGRLFKEVEFALPVELTLDQQKALASEFAQHLTGA
                     ERLPYTLAIHAGGGENPHCHLMISERINDGIERPAAQWFKRYNGKTPEKGGAQKTEAL
                     KPKAWLEQTREAWADHANRALERAGHDARIDHRTLEAQGIERLPGVHLGPNVVEMEGR
                     GIRTDRADVALNIDTANAQIIDLQEYREAIDHERNRQSEEIQRHQRVSGADRTAGPEH
                     GDTGRRSPAGHEPDPAGQRGAGGGVAESPAPDRGGMGGAGQRVAGGSRRGEQRRAERP
                     ERVAGVALEAMANRDAGFHDAYGGAADRIVALARPDATDNRGRLDLAALGGPMKNDRT
                     LQAIGRQLKAMGCERFDIGVRDATTGQMMNREWSAAEVLQNTPWLKRMNAQGNDVYIR
                     PAEQERHGLVLVDDLSEFDLDDMKAEGREPALVVETSPKNYQAWVKVADAAGGELRGQ
                     IARTLASEYDADPASADSRHYGRLAGFTNRKDKHTTRAGYQPWVLLRESKGKTATAGP
                     ALVQQAGQQIEQAQRQQEKARRLASLELPERQLSRHRRTALDEYRSEMAGLVKRFGDD
                     LSKCDFIAAQKLASRGRSAEEIGKAMAEASPALAERKPGHEADYIERTVSKVMGLPSV
                     QLARAELARAPAPRQRGMDRGGPDFSM"
                     /standard_name="mobA CDS"
     CDS             complement(7839..8810)
                     /codon_start=1
                     /gene="repB"
                     /product="replication protein B of the broad-host-range 
                     plasmid RSF1010 from Salmonella enterica serovar
                     Typhimurium"
                     /note="RSF1010 RepB"
                     /translation="MKNDRTLQAIGRQLKAMGCERFDIGVRDATTGQMMNREWSAAEV
                     LQNTPWLKRMNAQGNDVYIRPAEQERHGLVLVDDLSEFDLDDMKAEGREPALVVETSP
                     KNYQAWVKVADAAGGELRGQIARTLASEYDADPASADSRHYGRLAGFTNRKDKHTTRA
                     GYQPWVLLRESKGKTATAGPALVQQAGQQIEQAQRQQEKARRLASLELPERQLSRHRR
                     TALDEYRSEMAGLVKRFGDDLSKCDFIAAQKLASRGRSAEEIGKAMAEASPALAERKP
                     GHEADYIERTVSKVMGLPSVQLARAELARAPAPRQRGMDRGGPDFSM"
                     /standard_name="repB CDS"
     CDS             complement(8807..9220)
                     /codon_start=1
                     /note="mobB"
                     /translation="MNAIDRVKKSRGINELAEQIEPLAQSMATLADEARQVMSQTQQA
                     SEAQAAEWLKAQRQTGAAWVELAKELREVAAEVSSAAQSARSASRGWHWKLWLTVMLA
                     SMMPTVVLLIASLLLLDLTPLTTEDGSIWLRLVAR"
                     /standard_name="mobB CDS"
     oriT            10057..10213
                     /standard_name="oriT"
     CDS             complement(10167..10451)
                     /codon_start=1
                     /note="mobC"
                     /translation="SARLILLAWRQTEQGAVVVAFKVRIHCRHEPILRPLAAVHLGQN
                     HGPHQHLAPCFVLALLLLFPCPHPLNFGIDSRSLFFELGQPIRRLVAPLNH"
                     /standard_name="mobC CDS"
     rep_origin      10478..10872
		     /standard_name="RSF1010 oriV"
     promoter        10919..10953
                     /standard_name="J23119 promoter"
     misc_feature    10954..10965
                     /note="BBa_0034"
                     /note="Geneious type: RBS"
                     /standard_name="BioBrick_BBa 0034"
     CDS             10972..11808
                     /codon_start=1
                     /transl_table=11
                     /locus_tag="ER3413_RS20180"
                     /old_locus_tag="ER3413_4026"
                     /product="transcriptional activator RhaS"
                     /note="RhaS"
                     /note="Derived by automated computational analysis using 
                     gene prediction method: Protein Homology."
                     /inference="COORDINATES:same species:RefSeq"
                     /protein_id="WP_000217137.1"
                     /translation="MTVLHSVDFFPSGNASVAIEPRLPQADFPEHHHDFHEIVIVEHG
                     TGIHVFNGQPYTITGGTVCFVRDHDRHLYEHTDNLCLTNVLYRSPDRFQFLAGLNQLL
                     PQELDGQYPSHWRVNHSVLQQVRQLVAQMEQQEGENDLPSTASREILFMQLLLLLRKS
                     SLQENLENSASRLNLLLAWLEDHFADEVNWDAVADQFSLSLRTLHRQLKQQTGLTPQL
                     YLNRLRLMKARHLLRHSEASVTDIAYRCGFSDSNHFSTLFRREFNWSPRDIRQGRDGF
                     LQ"
                     /standard_name="transcriptional activator RhaS CDS"
ORIGIN      
        1 tagacattat ttgccgacta ccttggtgat ctcgcctttc acgtagtgga caaattcttc
       61 caactgatct gcgcgcgagg ccaagcgatc ttcttcttgt ccaagataag cctgtctagc
      121 ttcaagtatg acgggctgat actgggccgg caggcgctcc attgcccagt cggcagcgac
      181 atccttcggc gcgattttgc cggttactgc gctgtaccaa atgcgggaca acgtaagcac
      241 tacatttcgc tcatcgccag cccagtcggg cggcgagttc catagcgtta aggtttcatt
      301 tagcgcctca aatagatcct gttcaggaac cggatcaaag agttcctccg ccgctggacc
      361 taccaaggca acgctatgtt ctcttgcttt tgtcagcaag atagccagat caatgtcgat
      421 cgtggctggc tcgaagatac ctgcaagaat gtcattgcgc tgccattctc caaattgcag
      481 ttcgcgctta gctggataac gccacggaat gatgtcgtcg tgcacaacaa tggtgacttc
      541 tacagcgcgg agaatctcgc tctctccagg ggaagccgaa gtttccaaaa ggtcgttgat
      601 caaagctcgc cgcgttgttt catcaagcct tacggtcacc gtaaccagca aatcaatatc
      661 actgtgtggc ttcaggccgc catccactgc ggagccgtac aaatgtacgg ccagcaacgt
      721 cggttcgaga tggcgctcga tgacgccaac tacctctgat agttgagtcg atacttcggc
      781 gatcaccgct tccctcatga tgtttaactt tgttttaggg cgactgccct gctgcgtaac
      841 atcgttgctg ctccataaca tcaaacatcg acccacggcg taacgcgctt gctgcttgga
      901 tgcccgaggc atagactgta ccccaaaaaa acagtcataa caagccatga aaaccgccac
      961 tgcgccgtta ccaccgctgc gttcggtcaa ggttctggac caggaattcg cggccgcttc
     1021 tagagtacta gagccacaat tcagcaaatt gtgaacatca tcacgttcat ctttccctgg
     1081 ttgccaatgg cccattttcc tgtcagtaac gagaaggtcg cgaattcagg cgctttttag
     1141 actggtcgta atgaatacta gagtagtgga ggttactaga tgaacgcccc cgtgtgtacc
     1201 ggcttggcct ccgccaaacc cggcgtgttg aacgtgttgt ggattcaatc cggcggctgt
     1261 ggcggctgtt ccatgtcctt gttgtgtgcc gataccaccg attttaccgg catgttgaaa
     1321 tccgccggca ttcacatgtt gtggcacccc tccttgtcct tggaatccgg cgtggaacaa
     1381 ttgcaaattt tggaagattg tttgcaaggc cgcgtggcct tgcacgcctt gtgtgtggaa
     1441 ggcgccatgt tgcgcggccc ccacggcact gggcgcttcc acctcttggc cggcaccggc
     1501 gtgcccatga ttgaatgggt gtcccgcttg gccgccgtgg ccgattacac cttggccgtg
     1561 ggcacctgtg ccgcctacgg cggcattacc gccggcggcg gcaaccccac cgatgcctgt
     1621 ggcttgcaat acgaaggcga tcaacccggc ggcttgttgg gcttgaacta ccgctcccgc
     1681 gccggcttgc ccgtgattaa cgtggccggc tgtcccaccc accccggctg ggtgaccgat
     1741 gccttggcct tgttgtccgc ccgcttgttg accgcctccg atttggatac cttgggccgt
     1801 ccacgcttct acgccgacca attggtgcac cacggctgta cccgcaacga atactacgaa
     1861 tttaaagcct ccgccgaaaa accctccgat ttgggctgta tgatggaaaa catgggctgt
     1921 aaaggcaccc aagcccacgc cgattgtaac acccgcttgt ggaacggcga aggctcctgt
     1981 acccgcgggg gctacgcctg tatcagctgt accgaacccg gctttgaaga acccggccac
     2041 ccctttcacc aaacccccaa agtggccggc attcccattg gcttgcccac cgatatgccc
     2101 aaagcctggt ttgtggcctt ggcctccttg tccaaatccg ccacccccaa acgcgtgaaa
     2161 ttgaacgcca ccgccgatca ccccttgatt gcccccgcca ttcgcaaaac ccgcttgaaa
     2221 gattataaag atcatgatgg cgattataaa gatcatgata ttgattataa agatgatgat
     2281 gataaataat actagagtag tggaggttac tagatggaac gcttggtggt gggccccttt
     2341 aaccgcgtgg aaggccactt ggaagtgaac ttggaagtgg cctccggccg cgtgtgttcc
     2401 gcccgcgtga acgccaccat gtaccgcggc ttggaacaaa ttttgttgca ccgccacccc
     2461 ttggatgcct tggtgtacgc cccccgtgtt tgtggcatat gctccgtgtc ccaatccgtg
     2521 gccgcctccc gcgcgctcgc cgatctcgcc ggcgtgactg tgcccgccaa cggcatgttg
     2581 gccatgaact tgatgttggc caccgaaaac ttggccgatc acttgaccca cttttacttg
     2641 ttttttatgc ccgattttac ccgcgaaatt tacgccggcc gcccctggca caccgatgcc
     2701 accgcccgct tttcccccac ccacggcaaa caccaccgct tggccattgc cgcccgtcag
     2761 cgctggttca ccctgatggg caccttgggc ggcaaatggc cccacaccga atccgtgcaa
     2821 cccggcggct cctcccgcgc cattgatgcc gccgaacgcg tgcgcttgtt gggccgcgtg
     2881 agggaatttc gctgtttcct ggaacaaacc ttgtacgccg cccccttgga agatgtggtg
     2941 gccttggatt ccgaagtggc cttgtggcgc tggcacgccc aagcccccca agccggcgat
     3001 ttgcgttgct tcctaaccat tgcccaagat gccgccttgg atcaaatggg ccccggcccc
     3061 ggcacctact tgtcctacgg cgcctacccc caacccgagg gcggcttctg cttcgcccaa
     3121 ggggtgtggc gctccgccca aggccgcttg gacgcgttgg atctcgccgc catttcggaa
     3181 gatgccacct ccgcctggtt ggtggatcaa ggcggcgccc gccaccccgc caacggcttg
     3241 accgcccccg cccccgataa agtgggcgcc tacacctgga acaaagcccc ccgcttggcc
     3301 ggcgccgtgt tggaaaccgg cgccattgcc cgccaattgg ccggcgccca acccttggtg
     3361 cgcgatgccg tggcccgctg tggcgccacc gtgtacaccc gcgtgttggc ccgcttggtg
     3421 gaattggccc gcgtggtgcc cttgatggaa gattggttgc aatccttgga aattggcgcc
     3481 ccctactggg cctccgccca cttgcccgat caaggcgccg gcgtgggctt gaccgaagcc
     3541 gcccgcggct ccttgggcca ctgggtgtcc gtgcgcgatg gccgcattga taactaccaa
     3601 attgtggccc ccacctcctg gaacttttcc ccccgcgata ttgccggcca acccggcgcc
     3661 gtggaaaaag ccttggaagg cgcccccgtg ttgcaaggcg aaaccacccc cgtggccgtg
     3721 caacacattg ttcgttcctt cgacccctgt atggtgtgta ccgtgcacta acatcatcat
     3781 cattaatact agagtagtgg aggttactag atgtcctcca aacgcaccac cacctcctcc
     3841 ggctcgcacg gcgtggatct cgatgccatg actccctccc aattggaagg cattgatgaa
     3901 gccacctggt tggatgtgat tcgcaaaatg gatgaagtgt acttgcaatt gattgaagat
     3961 gaagtggcct tggaagaaaa aaacgcccaa ttggaacaat cccaacaatt tattttttcc
     4021 ttgttgtccg ccatgtccga tgtgttggtg gcctgtaacg cccgcggcga aattgaagaa
     4081 accaacgtgg ccttgcgcga attggtgggc atgcaagaat ccgccctcca cggcatgtcc
     4141 atctaccaac tcttggccga tgatgattcc gccgccacct tgcgcaccgt gattgataac
     4201 gtggggcccg gccgctcctt caacgtggtg gaattgaact tgtttgatgc cgaacgctcc
     4261 attgtgcccg tggatgtgtc ctgtaccccc cgcattggcc ccaacggccg ccgtgaaggc
     4321 tacgtgttcg tgggcaggcc catggccgaa attaaacgcg cctaccacca attgcgcgaa
     4381 gcccacgaag ccttgaaacg cacccaacaa caattgttgc acgccgaaaa aatggcctcc
     4441 ttgggccgct tggtggccgg cgtggcccac gaattgaaca accccatttc ctttgtgttg
     4501 ggcaacgtgc acgccttgaa acgctactcc gaacgcttgg ccgcctacgt ggccttgttg
     4561 cactccggcg aagatggcgc cgaagccgaa cgccaacgca ttcgcttgcg cattgatcac
     4621 attttgcaag atatgccctc cttgattgaa ggcaccttgg aaggcgccca acgcaccgcc
     4681 gatattgtgc gtggcctcac ccgcttcagc gccgtggatc gcgaggaacc atccgtgttc
     4741 gacttgtccg aagtggtgaa acgcgccatt cactgggtga aaaaaggcac cgcccccacc
     4801 tttgaagtgc actggtcccc cttgcccggc tgtttggtga tgggctccgc cggccacgtg
     4861 caacaagtga tgatgaactt gattcaaaac gcctacgatg ccgccggctc ccgcgatgat
     4921 gccgtgcccg ccttgtggat tgccttggat cgcttggatg atcgcgtggt gttgcgcttt
     4981 cgcgataacg gccccggcat tgccgccgaa cacttggccc gcgtgtttga tccctttttt
     5041 tccaccaaac ccgtgggcaa aggcaccggc ttgggcttgt ccatttccta cggcattgtg
     5101 gaacgccacg gcggccgctt gttggtgcgc aaccaccccg aaggcggcgc cgaatttacc
     5161 gtggaattgc ccgccgccca cgataaaggc tcctccgccg atcgccgcga ttataaagat
     5221 catgatggcg attataaaga tcatgatatt gattataaag atgatgatga taaataatac
     5281 tagagccagg catcaaataa aacgaaaggc tcagtcgaaa gactgggcct ttcgttttat
     5341 ctgttgtttg tcggtgaacg ctctctacta gagtcacact ggctcacctt cgggtgggcc
     5401 tttctgcgtt tatatactag agggcgcgcc actagtagcg gccgctgcag gagcagaaga
     5461 gcatacatct ggaagcaaag ccaggaaagc ggcctatgga gctgtgcggc agcgctcagt
     5521 aggcaatttt tcaaaatatt gttaagcctt ttctgagcat ggtatttttc atggtattac
     5581 caattagcag gaaaataagc cattgaatat aaaagataaa aatgtcttgt ttacaataga
     5641 gtgggggggg tcagcctgcc gccttgggcc gggtgatgtc gtacttgccc gccgcgaact
     5701 cggttaccgt ccagcccagc gcgaccagct ccggcaacgc ctcgcgcacc cgctggcggc
     5761 gcttgcgcat ggtcgaacca ctggcctctg acggccagac atagccgcac aaggtatcta
     5821 tggaagcctt gccggttttg ccggggtcga tccagccaca cagccgctgg tgcagcaggc
     5881 gggcggtttc gctgtccagc gcccgcacct cgtccatgct gatgcgcaca tgctggccgc
     5941 cacccatgac ggcctgcgcg atcaaggggt tcagggccac gtacaggcgc ccgtccgcct
     6001 cgtcgctggc gtactccgac agcagccgaa acccctgccg cttgcggcca ttctgggcga
     6061 tgatggatac cttccaaagg cgctcgatgc agtcctgtat gtgcttgagc gccccaccac
     6121 tatcgacctc tgccccgatt tcctttgcca gcgcccgata gctacctttg accaccatgg
     6181 catcagcggt gacggcctcc cacttgggtt ccaggaacag ccggagctgc cgtccgcctt
     6241 cggtcttggg ttccgggcca agcactaggc cattaggccc agccatggcc accagccctt
     6301 gcaggatgcg cagatcatca gcgcccagcg gctccgggcc gctgaactcg atccgcttgc
     6361 cgtcgccgta gtcatacgtc acgtccagct tgctgcgctt gcgctcgccc cgcttgaggg
     6421 cacggaacag gccgggggcc agacagtgcg ccgggtcgtg ccggacgtgg ctgaggctgt
     6481 gcttgttctt aggcttcacc acggggcacc cccttgctct tgcgctgcct ctccagcacg
     6541 gcgggcttga gcaccccgcc gtcatgccgc ctgaaccacc gatcagcgaa cggtgcgcca
     6601 tagttggcct tgctcacacc gaagcggacg aagaaccggc gctggtcgtc gtccacaccc
     6661 cattcctcgg cctcggcgct ggtcatgctc gacaggtagg actgccagcg gatgttatcg
     6721 accagtaccg agctgccccg gctggcctgc tgctggtcgc ctgcgcccat catggccgcg
     6781 cccttgctgg catggtgcag gaacacgata gagcacccgg tatcggcggc gatggcctcc
     6841 atgcgaccga tgacctgggc catggggccg ctggcgtttt cttcctcgat gtggaaccgg
     6901 cgcagcgtgt ccagcaccat caggcggcgg ccctcggcgg cgcgcttgag gccgtcgaac
     6961 cactccgggg ccatgatgtt gggcaggctg ccgatcagcg gctggatcag caggccgtca
     7021 gccacggctt gccgttcctc ggcgctgagg tgcgccccaa gggcgtgcag gcggtgatga
     7081 atggcggtgg gcgggtcttc ggcgggcagg tagatcaccg ggccggtggg cagttcgccc
     7141 acctccagca gatccggccc gcctgcaatc tgtgcggcca gttgcagggc cagcatggat
     7201 ttaccggcac caccgggcga caccagcgcc ccgaccgtac cggccaccat gttgggcaaa
     7261 acgtagtcca gcggtggcgg cgctgctgcg aacgcctcca gaatattgat aggcttatgg
     7321 gtagccattg attgcctcct ttgcaggcag ttggtggtta ggcgctggcg gggtcactac
     7381 ccccgccctg cgccgctctg agttcttcca ggcactcgcg cagcgcctcg tattcgtcgt
     7441 cggtcagcca gaacttgcgc tgacgcatcc ctttggcctt catgcgctcg gcatatcgcg
     7501 cttggcgtac agcgtcaggg ctggccagca ggtcgccggt ctgcttgtcc ttttggtctt
     7561 tcatatcagt caccgagaaa cttgccgggg ccgaaaggct tgtcttcgcg gaacaaggac
     7621 aaggtgcagc cgtcaaggtt aaggctggcc atatcagcga ctgaaaagcg gccagcctcg
     7681 gccttgtttg acgtataacc aaagccaccg ggcaaccaat agcccttgtc acttttgatc
     7741 aggtagaccg accctgaagc gcttttttcg tattccataa aacccccttc tgtgcgtgag
     7801 tactcatagt ataacaggcg tgagtaccaa cgcaagcact acatgctgaa atctggcccg
     7861 cccctgtcca tgcctcgctg gcggggtgcc ggtgcccgtg ccagctcggc ccgcgcaagc
     7921 tggacgctgg gcagacccat gaccttgctg acggtgcgct cgatgtaatc cgcttcgtgg
     7981 ccgggcttgc gctctgccag cgctgggctg gcctcggcca tggccttgcc gatttcctcg
     8041 gcactgcggc cccggctggc cagcttctgc gcggcgataa agtcgcactt gctgaggtca
     8101 tcaccgaagc gcttgaccag cccggccatc tcgctgcggt actcgtccag cgccgtgcgc
     8161 cggtggcggc taagctgccg ctcgggcagt tcgaggctgg ccagcctgcg ggccttctcc
     8221 tgctgccgct gggcctgctc gatctgctgg ccagcctgct gcaccagcgc cgggccagcg
     8281 gtggcggtct tgcccttgga ttcacgcagc agcacccacg gctgataacc ggcgcgggtg
     8341 gtgtgcttgt ccttgcggtt ggtgaagccc gccaagcggc catagtggcg gctgtcggcg
     8401 ctggccgggt cggcgtcgta ctcgctggcc agcgtccggg caatctgccc ccgaagttca
     8461 ccgcctgcgg cgtcggccac cttgacccat gcctgatagt tcttcgggct ggtttccact
     8521 accagggcag gctcccggcc ctcggctttc atgtcatcca ggtcaaactc gctgaggtcg
     8581 tccaccagca ccagaccatg ccgctcctgc tcggcgggcc tgatatacac gtcattgccc
     8641 tgggcattca tccgcttgag ccatggcgtg ttctggagca cttcggcggc tgaccattcc
     8701 cggttcatca tctggccggt ggtggcgtcc ctgacgccga tatcgaagcg ctcacagccc
     8761 atggccttga gctgtcggcc tatggcctgc aaagtcctgt cgttcttcat cgggccacca
     8821 agcgcagcca gatcgagccg tcctcggttg tcagtggcgt caggtcgagc aagagcaacg
     8881 atgcgatcag cagcaccacc gtaggcatca tggaagccag catcacggtt agccatagct
     8941 tccagtgcca cccccgcgac gcgctccggg cgctctgcgc ggcgctgctc acctcggcgg
     9001 ctacctcccg caactctttg gccagctcca cccatgccgc ccctgtctgg cgctgggctt
     9061 tcagccactc cgccgcctgc gcctcgctgg cctgctgggt ctggctcatg acctgccggg
     9121 cttcgtcggc cagtgtcgcc atgctctggg ccagcggttc gatctgctcc gctaactcgt
     9181 tgatgcctct ggatttcttc actctgtcga ttgcgttcat ggtctattgc ctcccggtat
     9241 tcctgtaagt cgatgatctg ggcgttggcg gtgtcgatgt tcagggccac gtctgcccgg
     9301 tcggtgcgga tgccccggcc ttccatctcc accacgttcg gccccaggtg aacaccgggc
     9361 aggcgctcga tgccctgcgc ctcaagtgtt ctgtggtcaa tgcgggcgtc gtggccagcc
     9421 cgctctaatg cccggttggc atggtcggcc catgcctcgc gggtctgctc aagccatgcc
     9481 ttgggcttga gcgcttcggt cttctgtgcc ccgcccttct ccggggtctt gccgttgtac
     9541 cgcttgaacc actgagcggc gggccgctcg atgccgtcat tgatccgctc ggagatcatc
     9601 aggtggcagt gcgggttctc gccgccaccg gcatggatgg ccagcgtata cggcaggcgc
     9661 tcggcaccgg tcaggtgctg ggcgaactcg gacgccagcg ccttctgctg gtcgagggtc
     9721 agctcgaccg gcagggcaaa ttcgacctcc ttgaacagcc gcccattggc gcgttcatac
     9781 aggtcggcag catcccagta gtcggcgggc cgctcgacga actccggcat gtgcccggat
     9841 tcggcgtgca agacttcatc catgtcgcgg gcatacttgc cttcgcgctg gatgaagtcg
     9901 gccttggccc tggccgattg gccgcccgac ctgctgccgg ttttcgccgt aaggtgataa
     9961 atcgccatgc tgcctcgctg ttgcttttgc ttttcggctc catgcaatgg ccctcggaga
    10021 gcgcaccgcc cgaagggtgg ccgttaggcc agtttctcga agagaaaccg gtaagtgcgc
    10081 cctcccctac aaagtagggt cgggattgcc gccgctgtgc ctccatgata gcctacgaga
    10141 cagcacatta acaatggggt gtcaagatgg ttaaggggag caacaaggcg gcggatcggc
    10201 tggccaagct cgaagaacaa cgagcgcgaa tcaatgccga aattcagcgg gtgcgggcaa
    10261 gggaacagca gcaagagcgc aagaacgaaa caaggcgcaa ggtgctggtg ggggccatga
    10321 ttttggccaa ggtgaacagc agcgagtggc cggaggatcg gctcatggcg gcaatggatg
    10381 cgtaccttga acgcgaccac gaccgcgcct tgttcggtct gccgccacgc cagaaggatg
    10441 agccgggctg aatgatcgac cgagacaggc cctgcggggc tgcacacgcg cccccaccct
    10501 tcgggtaggg ggaaaggccg ctaaagcggc taaaagcgct ccagcgtatt tctgcggggt
    10561 ttggtgtggg gtttagcggg ctttgcccgc ctttccccct gccgcgcagc ggtggggcgg
    10621 tgtgtagcct agcgcagcga atagaccagc tatccggcct ctggccgggc atattgggca
    10681 agggcagcag cgccccacaa gggcgctgat aaccgcgcct agtggattat tcttagataa
    10741 tcatggatgg atttttccaa caccccgcca gcccccgccc ctgctgggtt tgcaggtttg
    10801 ggggcgtgac agttattgca ggggttcgtg acagttattg caggggggcg tgacagttat
    10861 tgcaggggtt cgtgacagtt agtacgggag tgacgggggt accgaggtcg atgtcgactt
    10921 gacagctagc tcagtcctag gtataatgct agcaaagagg agaaatacta gatgaccgta
    10981 ttacatagtg tggatttttt tccgtctggt aacgcgtccg tggcgataga accccggctc
    11041 ccgcaggcgg attttcctga acatcatcat gattttcatg aaattgtgat tgtcgaacat
    11101 ggcacgggta ttcatgtgtt taatgggcag ccctatacca tcaccggtgg cacggtctgt
    11161 ttcgtacgcg atcatgatcg gcatctgtat gaacataccg ataatctgtg tctgaccaat
    11221 gtgctgtatc gctcgccgga tcgatttcag tttctcgccg ggctgaatca gttgctgcca
    11281 caagagctgg atgggcagta tccgtctcac tggcgcgtta accacagcgt attgcagcag
    11341 gtgcgacagc tggttgcaca gatggaacag caggaagggg aaaatgattt accctcgacc
    11401 gccagtcgcg agatcttgtt tatgcaatta ctgctcttgc tgcgtaaaag cagtttgcag
    11461 gagaacctgg aaaacagcgc atcacgtctc aacttgcttc tggcctggct ggaggaccat
    11521 tttgccgatg aggtgaattg ggatgccgtg gcggatcaat tttctctttc actgcgtacg
    11581 ctacatcggc agcttaagca gcaaacggga ctgacgcctc agctatacct gaaccgcctg
    11641 cgactgatga aagcccgaca tctgctacgc cacagcgagg ccagcgttac tgacatcgcc
    11701 tatcgctgtg gattcagcga cagtaaccac ttttcgacgc tttttcgccg agagtttaac
    11761 tggtcaccgc gtgatattcg ccagggacgg gatggctttc tgcaataata acactgatag
    11821 tgctagtgta gatcactact agagccaggc atcaaataaa acgaaaggct cagtcgaaag
    11881 actgggcctt tcgttttatc tgttgtttgt cggtgaacgc tctctactag agtcacactg
    11941 gctcaccttc gggtgggcct ttctgcgttt atactcgaga gcggccgaag ct
//
