# Supplementary material for: Toward a synthetic hydrogen sensor in cyanobacteria: Functional production of an oxygen-tolerant regulatory hydrogenase in Synechocystis sp. PCC 6803
Source: Front Microbiol. 2023 Mar 22;14:1122078. doi: 10.3389/fmicb.2023.1122078 (PMC10073562; doi:10.3389/fmicb.2023.1122078)
Supplement: Supplementary file 1 [file Data_Sheet_1.ZIP › pHySe_Hox_Hyp.gb]

LOCUS       pHySe_Hox_Hyp          19355 bp    DNA     circular UNA 08-DEC-2022
DEFINITION  
ACCESSION   
VERSION     
KEYWORDS    .
SOURCE      
  ORGANISM  
            .
FEATURES             Location/Qualifiers
     CDS             complement(7..798)
                     /note="SmR"
                     /standard_name="SmR"
     promoter        1034..1155
                     /standard_name="PrhaBAD"
     RBS             1164..1173
                     /note="RBS_*"
                     /standard_name="RBS *"
     CDS             1180..2289
                     /standard_name="hoxB codon-optimized"
     sig_peptide     2221..2286
                     /standard_name="3x FLAG-Tag"
     RBS             2298..2307
                     /note="RBS_*"
                     /standard_name="RBS *"
     CDS             2314..3786
                     /standard_name="hoxC (D15H) codon-optimized"
     misc_feature    2356..2358
                     /standard_name="D15H"
     sig_peptide     <3772..>3783
                     /standard_name="His-tag"
     RBS             3795..3804
                     /note="RBS_*"
                     /standard_name="RBS *"
     CDS             3811..5277
                     /standard_name="hoxJ* codon-optimized"
     misc_feature    5074..5076
                     /standard_name="serine to glycine 422"
     sig_peptide     5209..5274
                     /standard_name="3x FLAG-Tag"
     terminator      5286..5414
                     /standard_name="BioBrick_BBa 0015"
     promoter        5445..5574
                     /standard_name="PnrsB"
     RBS             5582..5591
                     /standard_name="RBS*"
     CDS             5598..5957
                     /standard_name="hypA1 codon-optimized"
     RBS             5966..5975
                     /note="RBS_*"
                     /standard_name="RBS *"
     CDS             5982..7067
                     /standard_name="hypB1 codon-optimized"
     RBS             7076..7085
                     /note="RBS_*"
                     /standard_name="RBS *"
     CDS             7092..8276
                     /standard_name="hypF1 codon-optimized"
     RBS             8285..8294
                     /note="RBS_*"
                     /standard_name="RBS *"
     CDS             8301..8573
                     /standard_name="hypC codon-optimized"
     RBS             8582..8591
                     /note="RBS_*"
                     /standard_name="RBS *"
     CDS             8598..9737
                     /standard_name="hypD codon-optimized"
     RBS             9746..9755
                     /note="RBS_*"
                     /standard_name="RBS *"
     CDS             9762..10817
                     /standard_name="hypE codon-optimized"
     RBS             10826..10835
                     /note="RBS_*"
                     /standard_name="RBS *"
     CDS             10842..12662
                     /standard_name="hypX codon-optimized"
     misc_feature    <12633..12635
                     /standard_name="Linker"
     sig_peptide     12636..12659
                     /standard_name="Strep-Tag II"
     terminator      12671..12799
                     /standard_name="BioBrick_BBa 0015"
     CDS             complement(13014..13865)
                     /codon_start=1
                     /gene="repC"
                     /product="replication protein C of the broad-host-range 
                     plasmid RSF1010 from Salmonella enterica serovar
                     Typhimurium"
                     /note="RSF1010 RepC"
                     /translation="MVKPKNKHSLSHVRHDPAHCLAPGLFRALKRGERKRSKLDVTYD
                     YGDGKRIEFSGPEPLGADDLRILQGLVAMAGPNGLVLGPEPKTEGGRQLRLFLEPKWE
                     AVTADAMVVKGSYRALAKEIGAEVDSGGALKHIQDCIERLWKVSIIAQNGRKRQGFRL
                     LSEYASDEADGRLYVALNPLIAQAVMGGGQHVRISMDEVRALDSETARLLHQRLCGWI
                     DPGKTGKASIDTLCGYVWPSEASGSTMRKRRQRVREALPELVALGWTVTEFAAGKYDI
                     TRPKAAG"
                     /standard_name="repC CDS"
     CDS             complement(13852..14691)
                     /codon_start=1
                     /gene="repA"
                     /product="replication protein A of the broad-host-range 
                     plasmid RSF1010 from Salmonella enterica serovar
                     Typhimurium"
                     /note="RSF1010 RepA"
                     /translation="MATHKPINILEAFAAAPPPLDYVLPNMVAGTVGALVSPGGAGKS
                     MLALQLAAQIAGGPDLLEVGELPTGPVIYLPAEDPPTAIHHRLHALGAHLSAEERQAV
                     ADGLLIQPLIGSLPNIMAPEWFDGLKRAAEGRRLMVLDTLRRFHIEEENASGPMAQVI
                     GRMEAIAADTGCSIVFLHHASKGAAMMGAGDQQQASRGSSVLVDNIRWQSYLSSMTSA
                     EAEEWGVDDDQRRFFVRFGVSKANYGAPFADRWFRRHDGGVLKPAVLERQRKSKGVPR
                     GEA"
                     /standard_name="repA CDS"
     CDS             complement(15202..17331)
                     /codon_start=1
                     /note="mobA"
                     /translation="MAIYHLTAKTGSRSGGQSARAKADFIQREGKYARDMDEVLHAES
                     GHMPEFVERPADYWDAADLYERANGRLFKEVEFALPVELTLDQQKALASEFAQHLTGA
                     ERLPYTLAIHAGGGENPHCHLMISERINDGIERPAAQWFKRYNGKTPEKGGAQKTEAL
                     KPKAWLEQTREAWADHANRALERAGHDARIDHRTLEAQGIERLPGVHLGPNVVEMEGR
                     GIRTDRADVALNIDTANAQIIDLQEYREAIDHERNRQSEEIQRHQRVSGADRTAGPEH
                     GDTGRRSPAGHEPDPAGQRGAGGGVAESPAPDRGGMGGAGQRVAGGSRRGEQRRAERP
                     ERVAGVALEAMANRDAGFHDAYGGAADRIVALARPDATDNRGRLDLAALGGPMKNDRT
                     LQAIGRQLKAMGCERFDIGVRDATTGQMMNREWSAAEVLQNTPWLKRMNAQGNDVYIR
                     PAEQERHGLVLVDDLSEFDLDDMKAEGREPALVVETSPKNYQAWVKVADAAGGELRGQ
                     IARTLASEYDADPASADSRHYGRLAGFTNRKDKHTTRAGYQPWVLLRESKGKTATAGP
                     ALVQQAGQQIEQAQRQQEKARRLASLELPERQLSRHRRTALDEYRSEMAGLVKRFGDD
                     LSKCDFIAAQKLASRGRSAEEIGKAMAEASPALAERKPGHEADYIERTVSKVMGLPSV
                     QLARAELARAPAPRQRGMDRGGPDFSM"
                     /standard_name="mobA CDS"
     CDS             complement(15202..16173)
                     /codon_start=1
                     /gene="repB"
                     /product="replication protein B of the broad-host-range 
                     plasmid RSF1010 from Salmonella enterica serovar
                     Typhimurium"
                     /note="RSF1010 RepB"
                     /translation="MKNDRTLQAIGRQLKAMGCERFDIGVRDATTGQMMNREWSAAEV
                     LQNTPWLKRMNAQGNDVYIRPAEQERHGLVLVDDLSEFDLDDMKAEGREPALVVETSP
                     KNYQAWVKVADAAGGELRGQIARTLASEYDADPASADSRHYGRLAGFTNRKDKHTTRA
                     GYQPWVLLRESKGKTATAGPALVQQAGQQIEQAQRQQEKARRLASLELPERQLSRHRR
                     TALDEYRSEMAGLVKRFGDDLSKCDFIAAQKLASRGRSAEEIGKAMAEASPALAERKP
                     GHEADYIERTVSKVMGLPSVQLARAELARAPAPRQRGMDRGGPDFSM"
                     /standard_name="repB CDS"
     CDS             complement(16170..16583)
                     /codon_start=1
                     /note="mobB"
                     /translation="MNAIDRVKKSRGINELAEQIEPLAQSMATLADEARQVMSQTQQA
                     SEAQAAEWLKAQRQTGAAWVELAKELREVAAEVSSAAQSARSASRGWHWKLWLTVMLA
                     SMMPTVVLLIASLLLLDLTPLTTEDGSIWLRLVAR"
                     /standard_name="mobB CDS"
     oriT            17420..17576
                     /standard_name="oriT"
     CDS             complement(17530..17814)
                     /codon_start=1
                     /note="mobC"
                     /translation="SARLILLAWRQTEQGAVVVAFKVRIHCRHEPILRPLAAVHLGQN
                     HGPHQHLAPCFVLALLLLFPCPHPLNFGIDSRSLFFELGQPIRRLVAPLNH"
                     /standard_name="mobC CDS"
     rep_origin      17841..18235
		     /standard_name="RSF1010 oriV"
     promoter        18282..18316
                     /standard_name="J23119 promoter"
     misc_feature    18317..18328
                     /standard_name="BioBrick_BBa 0034"
     CDS             18335..19171
                     /codon_start=1
                     /transl_table=11
                     /locus_tag="ER3413_RS20180"
                     /old_locus_tag="ER3413_4026"
                     /product="transcriptional activator RhaS"
                     /note="RhaS"
                     /note="Derived by automated computational analysis using 
                     gene prediction method: Protein Homology."
                     /inference="COORDINATES:same species:RefSeq"
                     /protein_id="WP_000217137.1"
                     /translation="MTVLHSVDFFPSGNASVAIEPRLPQADFPEHHHDFHEIVIVEHG
                     TGIHVFNGQPYTITGGTVCFVRDHDRHLYEHTDNLCLTNVLYRSPDRFQFLAGLNQLL
                     PQELDGQYPSHWRVNHSVLQQVRQLVAQMEQQEGENDLPSTASREILFMQLLLLLRKS
                     SLQENLENSASRLNLLLAWLEDHFADEVNWDAVADQFSLSLRTLHRQLKQQTGLTPQL
                     YLNRLRLMKARHLLRHSEASVTDIAYRCGFSDSNHFSTLFRREFNWSPRDIRQGRDGF
                     LQ"
                     /standard_name="transcriptional activator RhaS CDS"
ORIGIN      
        1 tagacattat ttgccgacta ccttggtgat ctcgcctttc acgtagtgga caaattcttc
       61 caactgatct gcgcgcgagg ccaagcgatc ttcttcttgt ccaagataag cctgtctagc
      121 ttcaagtatg acgggctgat actgggccgg caggcgctcc attgcccagt cggcagcgac
      181 atccttcggc gcgattttgc cggttactgc gctgtaccaa atgcgggaca acgtaagcac
      241 tacatttcgc tcatcgccag cccagtcggg cggcgagttc catagcgtta aggtttcatt
      301 tagcgcctca aatagatcct gttcaggaac cggatcaaag agttcctccg ccgctggacc
      361 taccaaggca acgctatgtt ctcttgcttt tgtcagcaag atagccagat caatgtcgat
      421 cgtggctggc tcgaagatac ctgcaagaat gtcattgcgc tgccattctc caaattgcag
      481 ttcgcgctta gctggataac gccacggaat gatgtcgtcg tgcacaacaa tggtgacttc
      541 tacagcgcgg agaatctcgc tctctccagg ggaagccgaa gtttccaaaa ggtcgttgat
      601 caaagctcgc cgcgttgttt catcaagcct tacggtcacc gtaaccagca aatcaatatc
      661 actgtgtggc ttcaggccgc catccactgc ggagccgtac aaatgtacgg ccagcaacgt
      721 cggttcgaga tggcgctcga tgacgccaac tacctctgat agttgagtcg atacttcggc
      781 gatcaccgct tccctcatga tgtttaactt tgttttaggg cgactgccct gctgcgtaac
      841 atcgttgctg ctccataaca tcaaacatcg acccacggcg taacgcgctt gctgcttgga
      901 tgcccgaggc atagactgta ccccaaaaaa acagtcataa caagccatga aaaccgccac
      961 tgcgccgtta ccaccgctgc gttcggtcaa ggttctggac caggaattcg cggccgcttc
     1021 tagagtacta gagccacaat tcagcaaatt gtgaacatca tcacgttcat ctttccctgg
     1081 ttgccaatgg cccattttcc tgtcagtaac gagaaggtcg cgaattcagg cgctttttag
     1141 actggtcgta atgaatacta gagtagtgga ggttactaga tgaacgcccc cgtgtgtacc
     1201 ggcttggcct ccgccaaacc cggcgtgttg aacgtgttgt ggattcaatc cggcggctgt
     1261 ggcggctgtt ccatgtcctt gttgtgtgcc gataccaccg attttaccgg catgttgaaa
     1321 tccgccggca ttcacatgtt gtggcacccc tccttgtcct tggaatccgg cgtggaacaa
     1381 ttgcaaattt tggaagattg tttgcaaggc cgcgtggcct tgcacgcctt gtgtgtggaa
     1441 ggcgccatgt tgcgcggccc ccacggcact gggcgcttcc acctcttggc cggcaccggc
     1501 gtgcccatga ttgaatgggt gtcccgcttg gccgccgtgg ccgattacac cttggccgtg
     1561 ggcacctgtg ccgcctacgg cggcattacc gccggcggcg gcaaccccac cgatgcctgt
     1621 ggcttgcaat acgaaggcga tcaacccggc ggcttgttgg gcttgaacta ccgctcccgc
     1681 gccggcttgc ccgtgattaa cgtggccggc tgtcccaccc accccggctg ggtgaccgat
     1741 gccttggcct tgttgtccgc ccgcttgttg accgcctccg atttggatac cttgggccgt
     1801 ccacgcttct acgccgacca attggtgcac cacggctgta cccgcaacga atactacgaa
     1861 tttaaagcct ccgccgaaaa accctccgat ttgggctgta tgatggaaaa catgggctgt
     1921 aaaggcaccc aagcccacgc cgattgtaac acccgcttgt ggaacggcga aggctcctgt
     1981 acccgcgggg gctacgcctg tatcagctgt accgaacccg gctttgaaga acccggccac
     2041 ccctttcacc aaacccccaa agtggccggc attcccattg gcttgcccac cgatatgccc
     2101 aaagcctggt ttgtggcctt ggcctccttg tccaaatccg ccacccccaa acgcgtgaaa
     2161 ttgaacgcca ccgccgatca ccccttgatt gcccccgcca ttcgcaaaac ccgcttgaaa
     2221 gattataaag atcatgatgg cgattataaa gatcatgata ttgattataa agatgatgat
     2281 gataaataat actagagtag tggaggttac tagatggaac gcttggtggt gggccccttt
     2341 aaccgcgtgg aaggccactt ggaagtgaac ttggaagtgg cctccggccg cgtgtgttcc
     2401 gcccgcgtga acgccaccat gtaccgcggc ttggaacaaa ttttgttgca ccgccacccc
     2461 ttggatgcct tggtgtacgc cccccgtgtt tgtggcatat gctccgtgtc ccaatccgtg
     2521 gccgcctccc gcgcgctcgc cgatctcgcc ggcgtgactg tgcccgccaa cggcatgttg
     2581 gccatgaact tgatgttggc caccgaaaac ttggccgatc acttgaccca cttttacttg
     2641 ttttttatgc ccgattttac ccgcgaaatt tacgccggcc gcccctggca caccgatgcc
     2701 accgcccgct tttcccccac ccacggcaaa caccaccgct tggccattgc cgcccgtcag
     2761 cgctggttca ccctgatggg caccttgggc ggcaaatggc cccacaccga atccgtgcaa
     2821 cccggcggct cctcccgcgc cattgatgcc gccgaacgcg tgcgcttgtt gggccgcgtg
     2881 agggaatttc gctgtttcct ggaacaaacc ttgtacgccg cccccttgga agatgtggtg
     2941 gccttggatt ccgaagtggc cttgtggcgc tggcacgccc aagcccccca agccggcgat
     3001 ttgcgttgct tcctaaccat tgcccaagat gccgccttgg atcaaatggg ccccggcccc
     3061 ggcacctact tgtcctacgg cgcctacccc caacccgagg gcggcttctg cttcgcccaa
     3121 ggggtgtggc gctccgccca aggccgcttg gacgcgttgg atctcgccgc catttcggaa
     3181 gatgccacct ccgcctggtt ggtggatcaa ggcggcgccc gccaccccgc caacggcttg
     3241 accgcccccg cccccgataa agtgggcgcc tacacctgga acaaagcccc ccgcttggcc
     3301 ggcgccgtgt tggaaaccgg cgccattgcc cgccaattgg ccggcgccca acccttggtg
     3361 cgcgatgccg tggcccgctg tggcgccacc gtgtacaccc gcgtgttggc ccgcttggtg
     3421 gaattggccc gcgtggtgcc cttgatggaa gattggttgc aatccttgga aattggcgcc
     3481 ccctactggg cctccgccca cttgcccgat caaggcgccg gcgtgggctt gaccgaagcc
     3541 gcccgcggct ccttgggcca ctgggtgtcc gtgcgcgatg gccgcattga taactaccaa
     3601 attgtggccc ccacctcctg gaacttttcc ccccgcgata ttgccggcca acccggcgcc
     3661 gtggaaaaag ccttggaagg cgcccccgtg ttgcaaggcg aaaccacccc cgtggccgtg
     3721 caacacattg ttcgttcctt cgacccctgt atggtgtgta ccgtgcacta acatcatcat
     3781 cattaatact agagtagtgg aggttactag atgtcctcca aacgcaccac cacctcctcc
     3841 ggctcgcacg gcgtggatct cgatgccatg actccctccc aattggaagg cattgatgaa
     3901 gccacctggt tggatgtgat tcgcaaaatg gatgaagtgt acttgcaatt gattgaagat
     3961 gaagtggcct tggaagaaaa aaacgcccaa ttggaacaat cccaacaatt tattttttcc
     4021 ttgttgtccg ccatgtccga tgtgttggtg gcctgtaacg cccgcggcga aattgaagaa
     4081 accaacgtgg ccttgcgcga attggtgggc atgcaagaat ccgccctcca cggcatgtcc
     4141 atctaccaac tcttggccga tgatgattcc gccgccacct tgcgcaccgt gattgataac
     4201 gtggggcccg gccgctcctt caacgtggtg gaattgaact tgtttgatgc cgaacgctcc
     4261 attgtgcccg tggatgtgtc ctgtaccccc cgcattggcc ccaacggccg ccgtgaaggc
     4321 tacgtgttcg tgggcaggcc catggccgaa attaaacgcg cctaccacca attgcgcgaa
     4381 gcccacgaag ccttgaaacg cacccaacaa caattgttgc acgccgaaaa aatggcctcc
     4441 ttgggccgct tggtggccgg cgtggcccac gaattgaaca accccatttc ctttgtgttg
     4501 ggcaacgtgc acgccttgaa acgctactcc gaacgcttgg ccgcctacgt ggccttgttg
     4561 cactccggcg aagatggcgc cgaagccgaa cgccaacgca ttcgcttgcg cattgatcac
     4621 attttgcaag atatgccctc cttgattgaa ggcaccttgg aaggcgccca acgcaccgcc
     4681 gatattgtgc gtggcctcac ccgcttcagc gccgtggatc gcgaggaacc atccgtgttc
     4741 gacttgtccg aagtggtgaa acgcgccatt cactgggtga aaaaaggcac cgcccccacc
     4801 tttgaagtgc actggtcccc cttgcccggc tgtttggtga tgggctccgc cggccacgtg
     4861 caacaagtga tgatgaactt gattcaaaac gcctacgatg ccgccggctc ccgcgatgat
     4921 gccgtgcccg ccttgtggat tgccttggat cgcttggatg atcgcgtggt gttgcgcttt
     4981 cgcgataacg gccccggcat tgccgccgaa cacttggccc gcgtgtttga tccctttttt
     5041 tccaccaaac ccgtgggcaa aggcaccggc ttgggcttgt ccatttccta cggcattgtg
     5101 gaacgccacg gcggccgctt gttggtgcgc aaccaccccg aaggcggcgc cgaatttacc
     5161 gtggaattgc ccgccgccca cgataaaggc tcctccgccg atcgccgcga ttataaagat
     5221 catgatggcg attataaaga tcatgatatt gattataaag atgatgatga taaataatac
     5281 tagagccagg catcaaataa aacgaaaggc tcagtcgaaa gactgggcct ttcgttttat
     5341 ctgttgtttg tcggtgaacg ctctctacta gagtcacact ggctcacctt cgggtgggcc
     5401 tttctgcgtt tatatactag agggcgcgcc actagttact agagttccac cagcaaaatt
     5461 cgcatcgcct ctgccttttt tataacggtc tgatcttagc gggggaagga gattttcacc
     5521 tgaatttcat accccctttg gcagactggg aaaatcttgg acaaattccc aattactaga
     5581 gtagtggagg ttactagatg cacgaattgt ccttggccgg cggcattttg caattgttgg
     5641 aagatgccgc ccgccgcgaa cgctttgccc gcgtgacctt gttgcgcttg gaagccggca
     5701 aattgtgtgg cgtggaagtg agagcgttgc gcttcgccct agaagccatt gcctccggca
     5761 cctgtttgga aggcgcctgt attgaaattg aagaacccga aggccaagcc tggtgtttgc
     5821 aatgtaacgc cgccgtggcc ttggccgaac gcggcgcccc ctgttccggc tgtggcggct
     5881 accgcttgca acccaccgcc ggcaccgaat tgcgcgtgat ggatatgttg gtggaagatc
     5941 actggtgtcc cgaataatac tagagtagtg gaggttacta gatgtgtgtg atttgtggct
     6001 gtaacaccaa ccacgaaacc gcccgccaag atgaaaacaa aggcgaacac gcccccggcc
     6061 gcggcttggt ggataccggc accgaacccc ccggcgccgc ccacgtgcgc attgatgcct
     6121 cgactggcga tctccactac ggcgcgggcc ccgcccacgt gtccgtgccc ggcttgtccc
     6181 aagcccgcgc cattaaattg gaacaagatg tgttgggcca caacaaccgc ttggccgccc
     6241 acaaccgcca acactttgtg gcccacggcg tgttggcctt gaacttggtg tcctcccccg
     6301 gctccggcaa aaccaccttg ttgtgtacca ccattgaagc cttgcgccgt tgtcgtgccg
     6361 atctccaatt ggccgttatt gaaggcgatc aacaaacctc ccacgatgcc gaacgcattc
     6421 gcgccaccgg cgtgcccgcc attcaaatta acaccggcaa aggctgtcac ttggatgcct
     6481 tgatggtggc caacgcctac gaacgcttgc ccttgcacgc cgccgcccac gcccacaccc
     6541 acgaacaccg ccaagaagat ggccaacact cccaccacca cgatcacgaa cacgcccgcc
     6601 acgatcacca cgatcaccgc tcctccggca ttggctccgt gttgtttatt gaaaacgtgg
     6661 gcaacttggt gtgtccagcc atgtgggatc tcggcgaatc cgcgaaagtt gcgatcctgt
     6721 ccgtgaccga aggcgaagat aaacccttga aataccccga tatgtttgcc gccgcctcct
     6781 tgatgatttt gaacaaaatt gatttgttgc cccacttgcg ctttgatgtg gcccgctgta
     6841 ttgaatacgc ccgccaagtg aacccccact tgcaagtgtt gcaattgtcc gccgccaccg
     6901 gcgaaggcgt ggatgaatgg ttggattgga tgttggccgg cggcgccgcc gccggcgccg
     6961 ccgccgccac cgatggcgcc cgcatgcgca ttgccgcccc cgaagccggc attgccgcct
     7021 tgggcaccca attggccccc ggccccgccg tgtccaaaga aatgtaatac tagagtagtg
     7081 gaggttacta gatgcgcgcc caaaccttgc ccgccggctc cgatcacgcc cccgtgttgg
     7141 cctgtggcgc ctggttgaaa aacgccgcct gtttgttgcg cggcgccgaa gtgttgtggt
     7201 cccccattca cggcgatttg ggcgatcccg ccaactgtga tgccttggat caatccgtgg
     7261 aacaattgtt ggattccgcc cacggccaag tgcaagccgt tgcgcacgat ctccaccccg
     7321 atttttactc cacccaattg gcccaacgct tggccgcccg cttgtgtgtg cccgccgtgg
     7381 ccgtgcaaca ccaccacgcc cacattgccg ccttgatggc cgaatacgat ttgcgcgaac
     7441 ccgtgattgg cttggccttg gatggcgtgg gcttgggcac cgatggcacc gcctggggcg
     7501 gcgaattgtt gtgggtgtcc ccctccgaat ggtgtcgctt gggccacttg caatccttgc
     7561 ccttgcccgg cggcgatgtg gccgcccgcg aaccctggcg catggccgcc gccgccttgc
     7621 acgtgttgga tcgcaccggc gaaattggcc gccgctacgg cgccgtggtg ggcgaacaag
     7681 ccgcccgcac cgtggccgcc atgttggaac gccaattgaa ctgtccccgc tcctcctccg
     7741 cgggccgctg gttcgacgcc gccgccggcg ccttgggcgt gtccgtgcgc caacaagccg
     7801 aagcccaagc cgccattgcc ttggaagcct tggccgccga ttacttgtcc gccttgtccc
     7861 cccccgaatg tgtgggcacc tacgtggtgg atcaagatgg cgtgttggat ttgcgcggct
     7921 tgttggaaca attgtttgcc ttggccgatg aaggccaagc cggccaagcc gccaggggcg
     7981 ctgccttgtt ccacgtggcc ctagccgaag ccttggtggg ctgggccgcc gatgccgcac
     8041 aaggccacgg cttgaaaacc gtggccctag ggggcggctg cttcatgaac ggcatattgt
     8101 ccgcctccgt gcaagccggc ttggccgccc gcggcttgca agccttgttg ccccgcgccg
     8161 tgtcctgtgg cgatgccggc ttggccttgg gccaagcctg ggtggccgcc cgccaaccca
     8221 ccgccgcctt ggccccccaa acccacttgc aagaagaagg cgccccctgt gcctaatact
     8281 agagtagtgg aggttactag atgtgtttgg ccattcccgc ccgcttggtg gaattgcaag
     8341 ccgatcaaca aggcgtggtg gatttgtccg gcgtgcgcaa aaccatttcc ttggccttga
     8401 tggccgatgc cgtggtgggc gattacgtga ttgtgcacgt gggctacgcc attggcaaaa
     8461 ttgatcccga agaagccgaa cgcaccctcc gtttgttcgc cgaactagaa cgcgtgcaac
     8521 cccccgcctc cgaacccatg cacggcatga acattcacca agaacccgcc taatactaga
     8581 gtagtggagg ttactagatg aaatacattg aagaatttcg cgatggcgaa ttggcccaac
     8641 gcattgccgc ccacgtgcgc gccgaagccc gccccggcca acgctacaac tttatggaat
     8701 tttgtggcgg ccacacccac gccatttccc gctacggcgt gaccgaattg ttgcccgaaa
     8761 acgtgcgcat gattcacggc cccggctgtc ccgtgtgtgt gttgcccatt ggccgcattg
     8821 atttggcctt gcacttggcc ttggaacgcg atgccattgt gtgtacctac ggcgatacca
     8881 tgcgcgtgcc cgcctccggc ggcatgtcct tgattcgcgc caaagcccac ggcgccgata
     8941 ttcgcatggt gtactccgcc gccgatgcct tgaaaattgc ccaacgccac ccccaacgcg
     9001 aagtggtgtt tttggccatt ggctttgaaa ccaccacccc ccccaccgcc ttgattattc
     9061 gcgaagccaa agcccgccaa gtggataact tttccgtgtt gtgttgtcac gtgttgaccc
     9121 cctccgccat tacccacatt ttggaatccc ccgaagtgcg cgattacggc accgtgccca
     9181 ttgatggctt tgtgggcccc gcccacgtgt ccattgtgat tggcacccgc ccctacgaac
     9241 acttttcccg cgaatacggc aaacccgtgg ttatagccgg cttcgaaccc ctagatgtga
     9301 tgcaagccat tttgatgttg gtgcgccaag tgaactccgg ccgcgccgaa gtggaaaacg
     9361 aatttgtgcg cgccgtgacc cgcgatggca acgaatccgc ccaagccatg gtgtccgaag
     9421 tgtttgaatt gcgcccctcc tttgaatggc gcggcttggg cgaagtgccc tactccgcct
     9481 tgcgtattcg tgcccaattc gcccgcttcg atgccgaaca acgctttgat ttgcgctacc
     9541 gccccgtgcc cgataacaaa gcctgtgaat gtggcgccat tttgcgcggc gtgaaaaaac
     9601 ccaccgactg caaattgttc gccaccgtgt gcacccccga aaaccccatg ggctcctgta
     9661 tggtgtcctc cgaaggcgcc tgtgccgccc actactccta cggccgcttt aaagatattc
     9721 ccttggtggc cgcctaatac tagagtagtg gaggttacta gatgtccggc accgtgaaat
     9781 tgggctacca acgccccttg aacattaaat ccggccgcat tgatatgggc cacggcgccg
     9841 gcggccgcgc cgccgcccaa ttgattcaag aattgtttgt ggccgccttt gataacgaat
     9901 ggttgcgcca aggcaacgat caagccgcct ttgccatgcc cgccggcgcc cgcatggtga
     9961 tggccaccga tgcccacgtg gtgtcgccat tgttcttccc cggcggcgat attggctcct
    10021 tgtccgtgca cggcaccatt aacgatgtgg ccatggccgg cgccaaaccc ttgtacttgg
    10081 ccgcctcctt tattctcgag gaagggttcc cactagccga tctcaaacgc attgttgaat
    10141 ccatggccgg cgccgcccgc gaagccggcg tgcccattgt gaccggcgat accaaagtgg
    10201 tggaacaagg caaaggcgat ggcgtgttta ttaccaccac cggcgtgggc gtggtgccag
    10261 cgggcatcct cattgatggc gccggcgccc gcccaggcga tgccatactc ttgtccggca
    10321 ccatgggcga acacggcgtg gccattttgt ccaaacgcga atccttggaa tttgataccg
    10381 aaattcgctc cgattccgcc gccttgcacg atttggtggc ccaaatgttg gccgtggtgc
    10441 ccggcgtgcg cgtgttgcgc gatcccaccc gcggcggctt ggccaccacc ttgaacgaaa
    10501 tttcctccca atccggcgtg ggcatggtgt tggatgaagc cgccattccc gtgttgcccc
    10561 aagtggatgc cgcctgtgaa ttgttgggct tggatccctt gtacgtggcc aacgaaggca
    10621 agctcgtggc catctgcgcc gccgccgatg ccgatgcctt gttggccgcc atgcgcggcc
    10681 accccttggg ccgcgaagcc cgccgcattg gcgaagtgat tgaagatggc cgccactttg
    10741 tgcaaatgcg tactaaattc ggcgggatgc gcgtggtgga ttggttgtcc ggcgaacaat
    10801 tgccccgcat ttgttaatac tagagtagtg gaggttacta gatgcgcatt ttgttgttga
    10861 cccactcctt taactccttg acccaacgct tgtttgtgga attgcgccaa cgcggccact
    10921 tggtttcggt ggaattcgac attgccgatt ccgtgaccga agaagccgtg gccttgtttg
    10981 cccccgattt ggtgattgcc ccctttttga aacgcgccat tcccgaacgc atttggtccc
    11041 gcttggtgtg tttggtggtg caccccggca ttgtgggcga tcgcggcccc tccgccttgg
    11101 attgggccat tgtgcgcgat gaacgctcct ggggcgtgac cgtgttgcaa gccaacggcg
    11161 aaatggatgc cggccccgtg tgggcctcgg cgaccttccc catgcgagcc gcccgcaaat
    11221 cctccttgta ccgcaacgaa gtgaccgtgg ccgccgtgca agccgtgttg gaagccttgg
    11281 ccgcctttga agccggctgg cgctccgcca acgatgccca atccggcccc ggcacctgga
    11341 accccgccat gcgccaagcc gaacgcggca ttgattgggc ccgcgaatcc accgccgccg
    11401 tgttggccaa attgcacgcc gccgattcct ttcccggggt gcccgacgcc ttgttcggcc
    11461 aaccctgccg tttgttcgac gcccacgccg ccacccccca aaccgtggcc cgcgcccccc
    11521 gcggccaacc cggcgatatt gtggcccgcc gcgaacacgc cgtgttgcgc ttgaccgtgg
    11581 atgccggcgt gtggattggc cacgccaaat tggccgtgcg cgatgaatgg gaaaacacct
    11641 ccttgccctc cttgaaattg cccgtggccc aagtgtttca cgaagcctgg gcccagttgc
    11701 ccgacttgtc cttgcccctc gaacacgatg ccggcgaatg gtccgaattt cgctactggg
    11761 aagatgattc cggcgccggc ttggtggggt acttggcctt cgactgttac aacggcgcca
    11821 tgtccaccgc ccaatgtcaa cgcttgtgtg ccgccttgcg ctacgcccgc ggccgccaaa
    11881 cccgcgtgtt ggtgttgttg ggcggcgaag attttttttc caacggcatt cacttgcacc
    11941 aaattgaagc cgccgaacac cgcggcgccg aatccgccgc cgatgcctcc tggcgcaaca
    12001 ttcaagccat ggatgatgtg gccttggaaa ttttggcctt ttccgatcgc atgaccgtgt
    12061 ccgccttgcg cggcaacgcc ggcgccgggg gggtgttcct agccttggcc gccgatcaag
    12121 tgtgggcccg cgaaggcgtg ttggtgaacc cccactacaa aaacatgggc aacttgtacg
    12181 gctccgaata ctggacctac ttgttgcccc aacgcgtggg cgcccaacgt gcgtccgatc
    12241 tcatggatgg ccgtttgccc atgtccgtgc gccgcgccat tgaaattggc ttgattgatg
    12301 cctccttgga tggcgatgcc cgctcctgtt tggccgaaat tggccgccgc gccgtggcct
    12361 tggcccgcgc ccccgattac gccgcccaca ttgataacaa acgccgcaaa cgcgccgccg
    12421 atgaagccgc caaacccttg gcccaatacc gcgaagaaga attggtgcac atgcaccgca
    12481 acttttatgg cttcgacccc tcctaccacg ttgcccgtta ccacttcgtg tacaaactac
    12541 cccacgccca caccccccgc cacttggcca tgcaccgcgg cggctccttg cccgccgccc
    12601 aagaattgca agccttggcc ggcaaacgct ccgcttggag ccacccgcag ttcgaaaaat
    12661 aatactagag ccaggcatca aataaaacga aaggctcagt cgaaagactg ggcctttcgt
    12721 tttatctgtt gtttgtcggt gaacgctctc tactagagtc acactggctc accttcgggt
    12781 gggcctttct gcgtttatat actagagctg caggagcaga agagcataca tctggaagca
    12841 aagccaggaa agcggcctat ggagctgtgc ggcagcgctc agtaggcaat ttttcaaaat
    12901 attgttaagc cttttctgag catggtattt ttcatggtat taccaattag caggaaaata
    12961 agccattgaa tataaaagat aaaaatgtct tgtttacaat agagtggggg gggtcagcct
    13021 gccgccttgg gccgggtgat gtcgtacttg cccgccgcga actcggttac cgtccagccc
    13081 agcgcgacca gctccggcaa cgcctcgcgc acccgctggc ggcgcttgcg catggtcgaa
    13141 ccactggcct ctgacggcca gacatagccg cacaaggtat ctatggaagc cttgccggtt
    13201 ttgccggggt cgatccagcc acacagccgc tggtgcagca ggcgggcggt ttcgctgtcc
    13261 agcgcccgca cctcgtccat gctgatgcgc acatgctggc cgccacccat gacggcctgc
    13321 gcgatcaagg ggttcagggc cacgtacagg cgcccgtccg cctcgtcgct ggcgtactcc
    13381 gacagcagcc gaaacccctg ccgcttgcgg ccattctggg cgatgatgga taccttccaa
    13441 aggcgctcga tgcagtcctg tatgtgcttg agcgccccac cactatcgac ctctgccccg
    13501 atttcctttg ccagcgcccg atagctacct ttgaccacca tggcatcagc ggtgacggcc
    13561 tcccacttgg gttccaggaa cagccggagc tgccgtccgc cttcggtctt gggttccggg
    13621 ccaagcacta ggccattagg cccagccatg gccaccagcc cttgcaggat gcgcagatca
    13681 tcagcgccca gcggctccgg gccgctgaac tcgatccgct tgccgtcgcc gtagtcatac
    13741 gtcacgtcca gcttgctgcg cttgcgctcg ccccgcttga gggcacggaa caggccgggg
    13801 gccagacagt gcgccgggtc gtgccggacg tggctgaggc tgtgcttgtt cttaggcttc
    13861 accacggggc acccccttgc tcttgcgctg cctctccagc acggcgggct tgagcacccc
    13921 gccgtcatgc cgcctgaacc accgatcagc gaacggtgcg ccatagttgg ccttgctcac
    13981 accgaagcgg acgaagaacc ggcgctggtc gtcgtccaca ccccattcct cggcctcggc
    14041 gctggtcatg ctcgacaggt aggactgcca gcggatgtta tcgaccagta ccgagctgcc
    14101 ccggctggcc tgctgctggt cgcctgcgcc catcatggcc gcgcccttgc tggcatggtg
    14161 caggaacacg atagagcacc cggtatcggc ggcgatggcc tccatgcgac cgatgacctg
    14221 ggccatgggg ccgctggcgt tttcttcctc gatgtggaac cggcgcagcg tgtccagcac
    14281 catcaggcgg cggccctcgg cggcgcgctt gaggccgtcg aaccactccg gggccatgat
    14341 gttgggcagg ctgccgatca gcggctggat cagcaggccg tcagccacgg cttgccgttc
    14401 ctcggcgctg aggtgcgccc caagggcgtg caggcggtga tgaatggcgg tgggcgggtc
    14461 ttcggcgggc aggtagatca ccgggccggt gggcagttcg cccacctcca gcagatccgg
    14521 cccgcctgca atctgtgcgg ccagttgcag ggccagcatg gatttaccgg caccaccggg
    14581 cgacaccagc gccccgaccg taccggccac catgttgggc aaaacgtagt ccagcggtgg
    14641 cggcgctgct gcgaacgcct ccagaatatt gataggctta tgggtagcca ttgattgcct
    14701 cctttgcagg cagttggtgg ttaggcgctg gcggggtcac tacccccgcc ctgcgccgct
    14761 ctgagttctt ccaggcactc gcgcagcgcc tcgtattcgt cgtcggtcag ccagaacttg
    14821 cgctgacgca tccctttggc cttcatgcgc tcggcatatc gcgcttggcg tacagcgtca
    14881 gggctggcca gcaggtcgcc ggtctgcttg tccttttggt ctttcatatc agtcaccgag
    14941 aaacttgccg gggccgaaag gcttgtcttc gcggaacaag gacaaggtgc agccgtcaag
    15001 gttaaggctg gccatatcag cgactgaaaa gcggccagcc tcggccttgt ttgacgtata
    15061 accaaagcca ccgggcaacc aatagccctt gtcacttttg atcaggtaga ccgaccctga
    15121 agcgcttttt tcgtattcca taaaaccccc ttctgtgcgt gagtactcat agtataacag
    15181 gcgtgagtac caacgcaagc actacatgct gaaatctggc ccgcccctgt ccatgcctcg
    15241 ctggcggggt gccggtgccc gtgccagctc ggcccgcgca agctggacgc tgggcagacc
    15301 catgaccttg ctgacggtgc gctcgatgta atccgcttcg tggccgggct tgcgctctgc
    15361 cagcgctggg ctggcctcgg ccatggcctt gccgatttcc tcggcactgc ggccccggct
    15421 ggccagcttc tgcgcggcga taaagtcgca cttgctgagg tcatcaccga agcgcttgac
    15481 cagcccggcc atctcgctgc ggtactcgtc cagcgccgtg cgccggtggc ggctaagctg
    15541 ccgctcgggc agttcgaggc tggccagcct gcgggccttc tcctgctgcc gctgggcctg
    15601 ctcgatctgc tggccagcct gctgcaccag cgccgggcca gcggtggcgg tcttgccctt
    15661 ggattcacgc agcagcaccc acggctgata accggcgcgg gtggtgtgct tgtccttgcg
    15721 gttggtgaag cccgccaagc ggccatagtg gcggctgtcg gcgctggccg ggtcggcgtc
    15781 gtactcgctg gccagcgtcc gggcaatctg cccccgaagt tcaccgcctg cggcgtcggc
    15841 caccttgacc catgcctgat agttcttcgg gctggtttcc actaccaggg caggctcccg
    15901 gccctcggct ttcatgtcat ccaggtcaaa ctcgctgagg tcgtccacca gcaccagacc
    15961 atgccgctcc tgctcggcgg gcctgatata cacgtcattg ccctgggcat tcatccgctt
    16021 gagccatggc gtgttctgga gcacttcggc ggctgaccat tcccggttca tcatctggcc
    16081 ggtggtggcg tccctgacgc cgatatcgaa gcgctcacag cccatggcct tgagctgtcg
    16141 gcctatggcc tgcaaagtcc tgtcgttctt catcgggcca ccaagcgcag ccagatcgag
    16201 ccgtcctcgg ttgtcagtgg cgtcaggtcg agcaagagca acgatgcgat cagcagcacc
    16261 accgtaggca tcatggaagc cagcatcacg gttagccata gcttccagtg ccacccccgc
    16321 gacgcgctcc gggcgctctg cgcggcgctg ctcacctcgg cggctacctc ccgcaactct
    16381 ttggccagct ccacccatgc cgcccctgtc tggcgctggg ctttcagcca ctccgccgcc
    16441 tgcgcctcgc tggcctgctg ggtctggctc atgacctgcc gggcttcgtc ggccagtgtc
    16501 gccatgctct gggccagcgg ttcgatctgc tccgctaact cgttgatgcc tctggatttc
    16561 ttcactctgt cgattgcgtt catggtctat tgcctcccgg tattcctgta agtcgatgat
    16621 ctgggcgttg gcggtgtcga tgttcagggc cacgtctgcc cggtcggtgc ggatgccccg
    16681 gccttccatc tccaccacgt tcggccccag gtgaacaccg ggcaggcgct cgatgccctg
    16741 cgcctcaagt gttctgtggt caatgcgggc gtcgtggcca gcccgctcta atgcccggtt
    16801 ggcatggtcg gcccatgcct cgcgggtctg ctcaagccat gccttgggct tgagcgcttc
    16861 ggtcttctgt gccccgccct tctccggggt cttgccgttg taccgcttga accactgagc
    16921 ggcgggccgc tcgatgccgt cattgatccg ctcggagatc atcaggtggc agtgcgggtt
    16981 ctcgccgcca ccggcatgga tggccagcgt atacggcagg cgctcggcac cggtcaggtg
    17041 ctgggcgaac tcggacgcca gcgccttctg ctggtcgagg gtcagctcga ccggcagggc
    17101 aaattcgacc tccttgaaca gccgcccatt ggcgcgttca tacaggtcgg cagcatccca
    17161 gtagtcggcg ggccgctcga cgaactccgg catgtgcccg gattcggcgt gcaagacttc
    17221 atccatgtcg cgggcatact tgccttcgcg ctggatgaag tcggccttgg ccctggccga
    17281 ttggccgccc gacctgctgc cggttttcgc cgtaaggtga taaatcgcca tgctgcctcg
    17341 ctgttgcttt tgcttttcgg ctccatgcaa tggccctcgg agagcgcacc gcccgaaggg
    17401 tggccgttag gccagtttct cgaagagaaa ccggtaagtg cgccctcccc tacaaagtag
    17461 ggtcgggatt gccgccgctg tgcctccatg atagcctacg agacagcaca ttaacaatgg
    17521 ggtgtcaaga tggttaaggg gagcaacaag gcggcggatc ggctggccaa gctcgaagaa
    17581 caacgagcgc gaatcaatgc cgaaattcag cgggtgcggg caagggaaca gcagcaagag
    17641 cgcaagaacg aaacaaggcg caaggtgctg gtgggggcca tgattttggc caaggtgaac
    17701 agcagcgagt ggccggagga tcggctcatg gcggcaatgg atgcgtacct tgaacgcgac
    17761 cacgaccgcg ccttgttcgg tctgccgcca cgccagaagg atgagccggg ctgaatgatc
    17821 gaccgagaca ggccctgcgg ggctgcacac gcgcccccac ccttcgggta gggggaaagg
    17881 ccgctaaagc ggctaaaagc gctccagcgt atttctgcgg ggtttggtgt ggggtttagc
    17941 gggctttgcc cgcctttccc cctgccgcgc agcggtgggg cggtgtgtag cctagcgcag
    18001 cgaatagacc agctatccgg cctctggccg ggcatattgg gcaagggcag cagcgcccca
    18061 caagggcgct gataaccgcg cctagtggat tattcttaga taatcatgga tggatttttc
    18121 caacaccccg ccagcccccg cccctgctgg gtttgcaggt ttgggggcgt gacagttatt
    18181 gcaggggttc gtgacagtta ttgcaggggg gcgtgacagt tattgcaggg gttcgtgaca
    18241 gttagtacgg gagtgacggg ggtaccgagg tcgatgtcga cttgacagct agctcagtcc
    18301 taggtataat gctagcaaag aggagaaata ctagatgacc gtattacata gtgtggattt
    18361 ttttccgtct ggtaacgcgt ccgtggcgat agaaccccgg ctcccgcagg cggattttcc
    18421 tgaacatcat catgattttc atgaaattgt gattgtcgaa catggcacgg gtattcatgt
    18481 gtttaatggg cagccctata ccatcaccgg tggcacggtc tgtttcgtac gcgatcatga
    18541 tcggcatctg tatgaacata ccgataatct gtgtctgacc aatgtgctgt atcgctcgcc
    18601 ggatcgattt cagtttctcg ccgggctgaa tcagttgctg ccacaagagc tggatgggca
    18661 gtatccgtct cactggcgcg ttaaccacag cgtattgcag caggtgcgac agctggttgc
    18721 acagatggaa cagcaggaag gggaaaatga tttaccctcg accgccagtc gcgagatctt
    18781 gtttatgcaa ttactgctct tgctgcgtaa aagcagtttg caggagaacc tggaaaacag
    18841 cgcatcacgt ctcaacttgc ttctggcctg gctggaggac cattttgccg atgaggtgaa
    18901 ttgggatgcc gtggcggatc aattttctct ttcactgcgt acgctacatc ggcagcttaa
    18961 gcagcaaacg ggactgacgc ctcagctata cctgaaccgc ctgcgactga tgaaagcccg
    19021 acatctgcta cgccacagcg aggccagcgt tactgacatc gcctatcgct gtggattcag
    19081 cgacagtaac cacttttcga cgctttttcg ccgagagttt aactggtcac cgcgtgatat
    19141 tcgccaggga cgggatggct ttctgcaata ataacactga tagtgctagt gtagatcact
    19201 actagagcca ggcatcaaat aaaacgaaag gctcagtcga aagactgggc ctttcgtttt
    19261 atctgttgtt tgtcggtgaa cgctctctac tagagtcaca ctggctcacc ttcgggtggg
    19321 cctttctgcg tttatactcg agagcggccg aagct
//
